# Supplementary material for: GSK-3β regulates the endothelial-to-mesenchymal transition via reciprocal crosstalk between NSCLC cells and HUVECs in multicellular tumor spheroid models
Source: J Exp Clin Cancer Res. 2019 Feb 1;38:46. doi: 10.1186/s13046-019-1050-1 (PMC6359813; doi:10.1186/s13046-019-1050-1)
Supplement: Supplementary file 2 — The raw data from microarray. (XLSX 389 kb) [file 13046_2019_1050_MOESM2_ESM.xlsx]

## Sheet: >1.5folds
Probe Set ID	Log2Ratio1	Absolute Fold.Change	H460+HUVEC 2D.full-Signal	H460+HUVEC 3D.full-Signal	Gene Accession	Gene Symbol (representative)	Gene Description	Cytoband
17083433	2.32999	5.02802	3.05721	5.3872	NM_001199640	IL33	interleukin 33	9p24.1
17059955	2.29377	4.90336	4.36541	6.65918	NM_002612	PDK4	pyruvate dehydrogenase kinase, isozyme 4	7q21.3
16760868	2.09555	4.27388	6.16078	8.25633	NM_006931	SLC2A3	solute carrier family 2 (facilitated glucose transporter), member 3	12p13.3
17051159	2.03738	4.10498	6.40733	8.44471	NM_001098786	HILPDA	hypoxia inducible lipid droplet-associated	7q32.1
16854801	1.88883	3.70334	3.35469	5.24352	NR_030628	MIR924	microRNA 924	18q12.3
16675457	1.88836	3.70215	2.43454	4.3229	NM_001201550	CFHR4	complement factor H-related 4	1q32
16911125	1.82407	3.54079	5.72533	7.5494	NR_033917	LINC01433	long intergenic non-protein coding RNA 1433	20p13
16936761	1.81485	3.51823	5.73769	7.55254	NM_001253387	CHL1	cell adhesion molecule L1-like	3p26.1
17092862	1.8121	3.51153	2.52139	4.33349	NM_006900	IFNA13	interferon, alpha 13	9p22
16688219	1.75525	3.37585	4.05334	5.80859	NR_123718	LOC101927139	uncharacterized LOC101927139	1p31.3
16842659	1.7548	3.3748	5.09191	6.84672	NM_005165	ALDOC	aldolase C, fructose-bisphosphate	17cen-q12
17075553	1.74835	3.35974	4.48389	6.23224	NM_003155	STC1	stanniocalcin 1	8p21.2
16774666	1.66382	3.16855	2.37012	4.03394	XR_245430	SUCLA2-AS1	SUCLA2 antisense RNA 1	13q14.2
16915009	1.63839	3.11318	5.38639	7.02477	NM_080821	FAM210B	family with sequence similarity 210, member B	20q13.2
17005611	1.61945	3.07259	2.74419	4.36364	NM_001197246	BTN3A2	butyrophilin, subfamily 3, member A2	6p22.1
16808915	1.59167	3.01397	5.30535	6.89702	XM_011521374	CEP152	centrosomal protein 152kDa	15q21.1
16795943	1.56544	2.95967	5.94383	7.50926	NM_001128595	TC2N	tandem C2 domains, nuclear	14q32.12
16802497	1.54754	2.92319	6.20354	7.75109	NM_001104554	PAQR5	progestin and adipoQ receptor family member V	15q23
17025294	1.51856	2.86505	3.1568	4.67536	OTTHUMT00000399953	SOD2	superoxide dismutase 2, mitochondrial	6q25.3
16852871	1.51624	2.86044	8.05022	9.56646	NM_001143818	SERPINB2	serpin peptidase inhibitor, clade B (ovalbumin), member 2	18q21.3
17066203	1.49951	2.82746	3.91148	5.41099	AY176665	NSAP11	nervous system abundant protein 11	8p22
16808918	1.49177	2.81233	4.26175	5.75352	NM_203349	SHC4	SHC (Src homology 2 domain containing) family, member 4	15q21.1-q21.2
16666055	1.48177	2.79292	5.17418	6.65595	NM_001190463	CTH	cystathionine gamma-lyase	1p31.1
16856828	1.45285	2.73748	2.44175	3.8946	NM_001102651	ZNF554	zinc finger protein 554	19p13.3
16669796	1.45111	2.73418	5.22499	6.67609	NM_001313972	TXNIP	thioredoxin interacting protein	1q21.1
17093557	1.4417	2.7164	2.25789	3.69958	NR_024481	FAM205BP	transmembrane protein C9orf144B pseudogene	9p13.2
17059355	1.43437	2.70264	6.93302	8.36739	NM_152754	SEMA3D	sema domain, immunoglobulin domain (Ig), short basic domain, secreted, (semaphorin) 3D	7q21.11
16699456	1.43165	2.69755	3.49241	4.92405	NR_029711	MIR194-1	microRNA 194-1	1q41
16999943	1.41876	2.67356	5.48945	6.90821	NM_015082	FSTL4	follistatin-like 4	5q31.1
16887736	1.40443	2.64713	7.16425	8.56868	NM_001278549	PDK1	pyruvate dehydrogenase kinase, isozyme 1	2q31.1
17106438	1.38839	2.61787	6.17962	7.56801	NM_144658	DOCK11	dedicator of cytokinesis 11	Xq24
17061099	1.38694	2.61524	4.6701	6.05704	ENST00000488284	RASA4B	RAS p21 protein activator 4B	7q22.1
17051409	1.38662	2.61466	5.9632	7.34982	NM_001130720	AHCYL2	adenosylhomocysteinase-like 2	7q32.1
16712825	1.37929	2.60141	2.41107	3.79036	NM_173496	MPP7	membrane protein, palmitoylated 7	10p12.1
17117888	1.35744	2.5623	4.52687	5.8843	ENST00000628473	ZEB2	zinc finger E-box binding homeobox 2	2q22.3
16769144	1.35428	2.55669	2.97639	4.33067	NM_001177948	SYCP3	synaptonemal complex protein 3	12q
17014955	1.34349	2.53764	2.26145	3.60493	NR_109817	LINC00266-3	long intergenic non-protein coding RNA 266-3	6p25.3
17112576	1.31834	2.49379	2.772	4.09034	NR_125391	DIAPH2-AS1	DIAPH2 antisense RNA 1	Xq21.33
16855090	1.30727	2.47472	5.73635	7.04361	ENST00000262160	SMAD2	SMAD family member 2	18q21.1
17020520	1.30066	2.46341	5.31249	6.61315	NM_001143940	LGSN	lengsin, lens protein with glutamine synthetase domain	6pter-q22.33
16778067	1.2676	2.4076	5.51545	6.78305	NM_001195415	DCLK1	doublecortin-like kinase 1	13q13
16747570	1.26215	2.39854	4.87541	6.13756	NM_001975	ENO2	enolase 2 (gamma, neuronal)	12p13
16783308	1.26166	2.39772	3.24139	4.50305	NR_002937	IGBP1P1	immunoglobulin (CD79A) binding protein 1 pseudogene 1	14q13.2
16921999	1.24363	2.36794	5.15225	6.39588	NR_027072	LINC00189	long intergenic non-protein coding RNA 189	21q22.11
16826460	1.2319	2.34876	5.12779	6.3597	NM_001127892	SALL1	spalt-like transcription factor 1	16q12.1
16837191	1.23159	2.34825	6.50741	7.739	NM_012417	PITPNC1	phosphatidylinositol transfer protein, cytoplasmic 1	17q24.2
16965680	1.23012	2.34587	6.66486	7.89498	NM_001292054	TBC1D19	TBC1 domain family, member 19	4p15.2
17009627	1.22536	2.33814	10.432	11.6573	NR_001445	RN7SK	RNA, 7SK small nuclear	6p12.2
16732807	1.21973	2.32903	4.96083	6.18056	NM_001130142	VWA5A	von Willebrand factor A domain containing 5A	11q24.1
16848123	1.21481	2.3211	5.74023	6.95504	NM_001288985	ABCA8	ATP binding cassette subfamily A member 8	17q24
16890400	1.21462	2.3208	6.27401	7.48863	NR_002763	CPS1-IT1	CPS1 intronic transcript 1	2q34
16884918	1.20456	2.30466	5.86263	7.06719	NM_016133	INSIG2	insulin induced gene 2	2q14.2
17117626	1.20388	2.30358	5.0365	6.24038	ENST00000553842	PPP2R5C	protein phosphatase 2, regulatory subunit B, gamma	14q32.31
16805894	1.20377	2.30341	3.58897	4.79274	NR_027053	LOC646214	p21 protein (Cdc42/Rac)-activated kinase 2 pseudogene	15q11.2
17104106	1.18718	2.27706	4.06485	5.25202	NM_001013435	PAGE5	P antigen family, member 5 (prostate associated)	Xp11.21
16903140	1.18526	2.27405	4.47494	5.6602	NM_001008540	CXCR4	chemokine (C-X-C motif) receptor 4	2q21
16972950	1.18478	2.27329	4.49555	5.68033	NM_181726	ANKRD37	ankyrin repeat domain 37	4q35.1
17081401	1.18107	2.26744	6.40207	7.58314	NM_001135242	NDRG1	N-myc downstream regulated 1	8q24.3
16750154	1.17971	2.26532	5.24167	6.42139	NM_001256063	CNTN1	contactin 1	12q11-q12
17116681	1.17738	2.26166	5.65695	6.83433	NM_005840	SPRY3	sprouty RTK signaling antagonist 3	Xq28 and Yq12
16996004	1.17053	2.25095	3.86736	5.0379	NR_109862	BRCAT54	breast cancer-associated transcript 54	5p12
16802461	1.16647	2.24462	4.68413	5.8506	NR_026949	EWSAT1	Ewing sarcoma associated transcript 1	15q23
16690403	1.15608	2.22851	3.01674	4.17281	NM_001143989	NBPF4	neuroblastoma breakpoint family, member 4	1p13.3
17060993	1.15465	2.2263	4.48714	5.64179	NM_001079877	RASA4	RAS p21 protein activator 4	7q22
16708260	1.14783	2.21581	3.88867	5.03651	NR_026762	OLMALINC	oligodendrocyte maturation-associated long intergenic non-coding RNA	10q24.31
16782012	1.14583	2.21274	2.99056	4.13639	OTTHUMT00000410940	TRAJ58	T cell receptor alpha joining 58 (non-functional)	14q11
17005862	1.13951	2.20306	4.05148	5.19099	NM_003536	HIST1H3H	histone cluster 1, H3h	6p22.1
16900124	1.13876	2.20191	4.36106	5.49981	OTTHUMT00000323392	IGKV1-12	immunoglobulin kappa variable 1-12	2p12
16707047	1.13521	2.1965	6.35537	7.49058	XM_011539982	PTEN	phosphatase and tensin homolog	10q23.3
16960304	1.1352	2.19648	3.38704	4.52224	NM_000096	CP	ceruloplasmin (ferroxidase)	3q23-q25
17023799	1.13449	2.19541	3.91845	5.05294	NM_145176	SLC2A12	solute carrier family 2 (facilitated glucose transporter), member 12	6q23.2
16748989	1.1021	2.14666	7.52192	8.62401	NM_000921	PDE3A	phosphodiesterase 3A, cGMP-inhibited	12p12
16657445	1.09578	2.13729	2.53226	3.62805	NM_001005484	OR4F5	olfactory receptor, family 4, subfamily F, member 5	1p36.33
17092823	1.09548	2.13684	2.37568	3.47116	NM_021068	IFNA4	interferon, alpha 4	9p22
16925859	1.0936	2.13405	4.49041	5.584	NM_182832	PLAC4	placenta specific 4	21q22.2
17108597	1.08839	2.12636	5.6627	6.75109	NM_001304990	SPRY3	sprouty RTK signaling antagonist 3	Xq28 and Yq12
16881838	1.08717	2.12457	6.55762	7.64479	NM_000189	HK2	hexokinase 2	2p13
16712421	1.0832	2.11874	2.30826	3.39147	NM_001010896	C10orf113	chromosome 10 open reading frame 113	10p12.31
16767513	1.08212	2.11715	6.08169	7.16381	NM_004616	TSPAN8	tetraspanin 8	12q14.1-q21.1
16709237	1.08072	2.11509	2.37493	3.45565	NR_031614	MIR548E	microRNA 548e	10q25.2
17075112	1.07947	2.11326	6.87419	7.95366	NM_015310	PSD3	pleckstrin and Sec7 domain containing 3	8p21.3
17057478	1.07353	2.10458	6.99752	8.07105	NM_000598	IGFBP3	insulin like growth factor binding protein 3	7p12.3
16884827	1.07262	2.10325	5.73348	6.8061	NM_001004360	DPP10	dipeptidyl-peptidase 10 (inactive)	2q14.1
16839194	1.06676	2.09473	6.41204	7.4788	XR_942189	DOC2B	double C2-like domains, beta	17p13.3
16671037	1.06573	2.09323	3.52453	4.59026	NM_178430	LCE2D	late cornified envelope 2D	1q21.3
16917114	1.06483	2.09192	7.45912	8.52395	NM_021156	TMX4	thioredoxin-related transmembrane protein 4	20p12
16998675	1.06294	2.08919	2.79344	3.85638	NR_104671	LOC102467213	uncharacterized LOC102467213	5q21.3
16998044	1.05823	2.08237	6.74191	7.80014	NR_103548	LUCAT1	lung cancer associated transcript 1 (non-protein coding)	5q14.3
16988801	1.05365	2.07577	8.3923	9.44595	NM_001046	SLC12A2	solute carrier family 12 (sodium/potassium/chloride transporter), member 2	5q23.3
16977970	1.04931	2.06954	6.41718	7.46649	NM_198281	GPRIN3	GPRIN family member 3	4q22.1
17092115	1.04788	2.06749	4.1352	5.18308	XM_011517768	GLIS3	GLIS family zinc finger 3	9p24.2
16676764	1.04546	2.06402	9.40068	10.4461	NM_000574	CD55	CD55 molecule, decay accelerating factor for complement (Cromer blood group)	1q32
16857110	1.04014	2.05643	4.11632	5.15646	NM_133475	ANKRD24	ankyrin repeat domain 24	19p13.3
16834148	1.03908	2.05492	2.02735	3.06643	NM_031962	KRTAP9-3	keratin associated protein 9-3	17q21.2
16999472	1.03804	2.05343	3.79629	4.83432	ENST00000512185	LINC01184	long intergenic non-protein coding RNA 1184	5q23.3
17015581	1.03205	2.04493	3.23042	4.26246	XR_241972	LOC101928106	uncharacterized LOC101928106	6p24.3
16855358	1.03112	2.04361	6.3307	7.36182	NM_001143829	CCDC68	coiled-coil domain containing 68	18q21
16748346	1.03014	2.04222	3.49585	4.52598	NR_120430	LOC101928100	uncharacterized LOC101928100	12p13.2
17055263	1.02889	2.04045	5.59254	6.62143	NM_015204	THSD7A	thrombospondin type 1 domain containing 7A	7p21.3
16762470	1.02868	2.04015	5.53538	6.56405	NM_030762	BHLHE41	basic helix-loop-helix family, member e41	12p12.1
17102210	1.0286	2.04004	4.98628	6.01487	NM_001142386	PDK3	pyruvate dehydrogenase kinase, isozyme 3	Xp22.11
17023334	1.02575	2.03602	3.84728	4.87303	NR_126386	NCOA7-AS1	NCOA7 antisense RNA 1	6q22.32
17107131	1.02563	2.03584	3.71976	4.74539	NR_024359	SMIM10L2A	small integral membrane protein 10 like 2A	Xq26.3
17025555	1.02203	2.03077	6.80451	7.82654	ENST00000535229	PDE10A	phosphodiesterase 10A	6q26
16719644	1.01961	2.02736	9.44224	10.4619	NM_004052	BNIP3	BCL2/adenovirus E1B 19kDa interacting protein 3	10q26.3
16990304	1.01558	2.02172	4.15172	5.1673	NM_018932	PCDHB12	protocadherin beta 12	5q31
16911330	1.0151	2.02105	3.633	4.6481	AK128046	LOC100128668	uncharacterized LOC100128668	20p12.3
16943336	1.01358	2.01892	4.68495	5.69854	NM_018004	TMEM45A	transmembrane protein 45A	3q12.2
17083197	1.00403	2.0056	5.63817	6.6422	NM_001018056	VLDLR	very low density lipoprotein receptor	9p24
16781893	1.00152	2.00211	1.79445	2.79597	OTTHUMT00000409888	TRAV12-3	T cell receptor alpha variable 12-3	14q11
16712934	1.0014	2.00194	5.25847	6.25987	NR_030335	MIR604	microRNA 604	10p11.23
17050797	0.999052	1.99869	6.99399	7.99304	NM_001105533	CPED1	cadherin-like and PC-esterase domain containing 1	7q31.31
16846887	0.996521	1.99518	5.69687	6.69339	NM_001099640	TMEM100	transmembrane protein 100	17q22
16722321	0.993245	1.99066	4.10069	5.09394	ENST00000532740	PDE3B	phosphodiesterase 3B, cGMP-inhibited	11p15.1
17088067	0.992403	1.9895	4.70283	5.69523	NM_001007169	ZNF483	zinc finger protein 483	9q31.3
16720799	0.988391	1.98397	1.50508	2.49347	NR_120534	LINC01150	long intergenic non-protein coding RNA 1150	11p15.5
17109429	0.988391	1.98397	3.7863	4.77469	NR_046632	NHS-AS1	NHS antisense RNA 1	Xp22.13
16773165	0.988156	1.98365	5.54151	6.52966	NM_001204458	TNFRSF19	tumor necrosis factor receptor superfamily, member 19	13q12.11-q12.3
16986244	0.986008	1.9807	2.60956	3.59557	ENST00000610426	NSA2	NSA2 ribosome biogenesis homolog	5q13.3
16789830	0.983102	1.97671	5.47362	6.45673	NR_073459	BMS1P18	BMS1 ribosome biogenesis factor pseudogene 18	14q11.2
16874193	0.982665	1.97611	4.59392	5.57659	NM_033377	CGB1	chorionic gonadotropin, beta polypeptide 1	19q13.32
16679697	0.981933	1.97511	4.07233	5.05426	NM_001079821	NLRP3	NLR family, pyrin domain containing 3	1q44
17044793	0.978547	1.97048	2.76454	3.74308	NR_030319	MIR550A1	microRNA 550a-1	7p14.3
16860152	0.978546	1.97048	2.10206	3.08061	NM_001172671	ZNF430	zinc finger protein 430	19p12
16721011	0.975937	1.96692	3.6646	4.64053	NR_024248	TSSC2	tumor suppressing subtransferable candidate 2 pseudogene	11p15.4
16777427	0.972757	1.96259	1.44563	2.41838	NM_001007537	C1QTNF9B	C1q and tumor necrosis factor related protein 9B	13q12.12
17063796	0.970774	1.95989	3.9285	4.89928	OTTHUMT00000351230	TRBV5-4	T cell receptor beta variable 5-4	7q34
16852849	0.970543	1.95958	7.41918	8.38972	NM_001291278	SERPINB11	serpin peptidase inhibitor, clade B (ovalbumin), member 11 (gene/pseudogene)	18q21.33
16863393	0.969151	1.95769	4.14796	5.11711	NM_001002915	IGFL2	IGF like family member 2	19q13.32
16718764	0.965694	1.953	3.63337	4.59906	NR_037436	MIR3663	microRNA 3663	10q25.3
17054149	0.965033	1.95211	5.88148	6.84651	NM_018051	WDR60	WD repeat domain 60	7q36.3
16846583	0.964742	1.95171	3.53513	4.49987	NR_024192	HILS1	histone linker H1 domain, spermatid-specific 1, pseudogene	17q21.33
16862385	0.958623	1.94345	2.80837	3.76699	NM_000767	CYP2B6	cytochrome P450, family 2, subfamily B, polypeptide 6	19q13.2
16990778	0.957999	1.94261	5.06624	6.02424	NM_001040129	SPINK13	serine peptidase inhibitor, Kazal type 13 (putative)	5q32
17024549	0.955059	1.93866	4.19881	5.15387	NR_038408	UST-AS1	UST antisense RNA 1	6q25.1
17053892	0.95224	1.93487	6.37291	7.32515	NM_005542	INSIG1	insulin induced gene 1	7q36
16869769	0.95191	1.93443	7.82898	8.78089	NM_000435	NOTCH3	notch 3	19p13.2-p13.1
16960438	0.949401	1.93107	3.13893	4.08833	ENST00000481585	ANKUB1	ankyrin repeat and ubiquitin domain containing 1	3q25.1
16702935	0.949289	1.93092	4.80467	5.75396	NM_000724	CACNB2	calcium channel, voltage-dependent, beta 2 subunit	10p12
16778918	0.947027	1.9279	2.65979	3.60682	NR_120426	LINC01198	long intergenic non-protein coding RNA 1198	13q14.13
16834621	0.946751	1.92753	6.9759	7.92265	NM_001661	ARL4D	ADP-ribosylation factor like GTPase 4D	17q21.31
16949172	0.942014	1.92121	3.66559	4.60761	NR_038990	EHHADH-AS1	EHHADH antisense RNA 1	3q27.2
16665182	0.941915	1.92108	7.90708	8.849	NM_006252	PRKAA2	protein kinase, AMP-activated, alpha 2 catalytic subunit	1p31
17002534	0.941123	1.92002	5.39643	6.33755	NR_105064	LOC101927835	uncharacterized LOC101927835	5q34
17056621	0.938932	1.91711	3.87576	4.81469	OTTHUMT00000338113	DPY19L2P1	DPY19L2 pseudogene 1	7p14.2
16667850	0.938252	1.91621	1.58104	2.51929	NM_000699	AMY2A	amylase, alpha 2A (pancreatic)	1p21
17013773	0.937906	1.91575	5.79941	6.73731	NM_005100	AKAP12	A kinase (PRKA) anchor protein 12	6q24-q25
16777996	0.932971	1.9092	5.24557	6.17854	NR_026928	N4BP2L2-IT2	N4BPL2 intronic transcript 2	13q13.1
16900090	0.93274	1.9089	3.5617	4.49444	AF113887	IGKC	immunoglobulin kappa constant	2p12
16679820	0.931873	1.90775	1.69667	2.62854	XR_949139	OR2T2	olfactory receptor, family 2, subfamily T, member 2	1q44
16851852	0.931873	1.90775	3.04529	3.97717	NM_030632	ASXL3	additional sex combs like transcriptional regulator 3	18q11
17065851	0.929392	1.90447	3.57727	4.50666	NR_027425	FAM66D	family with sequence similarity 66, member D	8p23.1
16896502	0.928611	1.90344	8.19655	9.12516	NM_005813	PRKD3	protein kinase D3	2p21
16670185	0.926861	1.90114	3.59705	4.52391	XR_110828	LOC284561	uncharacterized LOC284561	1q21.3
17088995	0.926406	1.90054	2.92337	3.84978	NR_029611	MIR181A2	microRNA 181a-2	9q33.3
17020617	0.925522	1.89937	3.20438	4.1299	NR_125872	LOC101928307	uncharacterized LOC101928307	6q12
16909522	0.924682	1.89827	5.71807	6.64276	NR_002908	SNORD20	small nucleolar RNA, C/D box 20	2q37.1
16676215	0.920032	1.89216	4.16046	5.08049	NR_003019	SNORA77	small nucleolar RNA, H/ACA box 77	1q32.1
16710073	0.918719	1.89044	3.26255	4.18127	NM_144587	BTBD16	BTB (POZ) domain containing 16	10q26.13
16947053	0.917999	1.88949	6.58977	7.50777	NM_033050	SUCNR1	succinate receptor 1	3q25.1
16755312	0.915116	1.88572	5.38353	6.29865	NM_152435	AMDHD1	amidohydrolase domain containing 1	12q23.1
16953424	0.91175	1.88133	5.51251	6.42426	NM_004567	PFKFB4	6-phosphofructo-2-kinase/fructose-2,6-biphosphatase 4	3p22-p21
16754808	0.91006	1.87912	5.19097	6.10103	NM_152588	TMTC2	transmembrane and tetratricopeptide repeat containing 2	12q21.31
17109545	0.906472	1.87446	6.98686	7.89333	NM_001079858	ADGRG2	adhesion G protein-coupled receptor G2	Xp22.13
16806999	0.906399	1.87436	3.06408	3.97048	OTTHUMT00000422960	GOLGA8B	golgin A8 family, member B	15q14
17117186	0.905497	1.87319	4.02602	4.93152	NR_001574	RBMY2EP	RNA binding motif protein, Y-linked, family 2, member E pseudogene	Yq11.223
17002194	0.90489	1.8724	5.34668	6.25157	NM_033274	ADAM19	ADAM metallopeptidase domain 19	5q33.3
16865056	0.900752	1.86704	3.7568	4.65755	NR_030199	MIR518C	microRNA 518c	19q13.42
16805915	0.900452	1.86665	4.5408	5.44125	NR_028506	NF1P2	neurofibromin 1 pseudogene 2	15q11.2
16948835	0.898647	1.86432	4.05165	4.95029	NR_030410	MIR1224	microRNA 1224	3q27.1
16715361	0.896918	1.86208	8.2982	9.19512	NM_000917	P4HA1	prolyl 4-hydroxylase, alpha polypeptide I	10q22.1
16873606	0.891467	1.85506	3.4623	4.35377	NR_036157	MIR320E	microRNA 320e	19q13.32
16968834	0.8908	1.8542	3.82594	4.71674	NR_002806	FAM13A-AS1	FAM13A antisense RNA 1	4q22.1
17111549	0.890689	1.85406	2.97957	3.87026	NM_001017931	PAGE3	P antigen family, member 3 (prostate associated)	Xp11.21
16722365	0.88863	1.85142	4.04235	4.93098	NM_001293172	LOC102724957	uncharacterized LOC102724957	11p15.2
16881199	0.88863	1.85142	4.87176	5.76039	NM_001692	ATP6V1B1	ATPase, H+ transporting, lysosomal 56/58kDa, V1 subunit B1	2p13.1
16763195	0.88789	1.85047	6.90703	7.79492	NM_052885	SLC2A13	solute carrier family 2 (facilitated glucose transporter), member 13	12q12
16792859	0.884481	1.8461	8.62307	9.50755	NM_001163940	PYGL	phosphorylase, glycogen, liver	14q21-q22
16919574	0.882009	1.84294	3.96446	4.84647	NM_014477	TP53TG5	TP53 target 5	20q13.12
16705041	0.877578	1.83729	2.63143	3.50901	NM_001190478	MTRNR2L5	MT-RNR2-like 5	10q21.1
17005539	0.876022	1.83531	1.78408	2.66011	NM_003531	HIST1H3C	histone cluster 1, H3c	6p22.2
17009114	0.876019	1.8353	4.28332	5.15934	NR_024478	LINC01512	long intergenic non-protein coding RNA 1512	6p21.1
16670981	0.875468	1.8346	2.87862	3.75409	NR_103561	NBPF18P	neuroblastoma breakpoint family, member 18, pseudogene	1q21.3
16725097	0.873682	1.83233	2.91286	3.78654	NM_001004706	OR4D11	olfactory receptor, family 4, subfamily D, member 11	11q12.1
16798720	0.873682	1.83233	2.17434	3.04802	NR_026771	DKFZP434L187	uncharacterized LOC26082	15q13.2
16697000	0.87366	1.83231	2.9368	3.81046	NM_172000	TEDDM1	transmembrane epididymal protein 1	1q25.3
16908231	0.873388	1.83196	2.94168	3.81507	NR_026597	DIRC3	disrupted in renal carcinoma 3	2q35
16843158	0.871676	1.82979	3.04285	3.91453	NM_002544	OMG	oligodendrocyte myelin glycoprotein	17q11.2
16878543	0.870256	1.82799	3.30584	4.1761	NM_001008779	SPDYA	speedy/RINGO cell cycle regulator family member A	2p23.2
16808871	0.869959	1.82761	4.56697	5.43693	XR_931770	CEP152	centrosomal protein 152kDa	15q21.1
17089003	0.869385	1.82688	7.68211	8.55149	NM_001282715	OLFML2A	olfactomedin like 2A	9q33.3
16772439	0.867722	1.82478	3.65291	4.52063	NR_033834	FZD10-AS1	FZD10 antisense RNA 1 (head to head)	12q24.33
16961551	0.864301	1.82046	6.22718	7.09148	NM_001130081	PLD1	phospholipase D1, phosphatidylcholine-specific	3q26
17024194	0.863073	1.81891	2.28604	3.14911	NM_021635	PBOV1	prostate and breast cancer overexpressed 1	6q23.3
16696438	0.861447	1.81686	4.70324	5.56469	NR_125960	LOC101928673	uncharacterized LOC101928673	1q25.1
16700489	0.861203	1.81655	6.85065	7.71185	NM_022051	EGLN1	egl-9 family hypoxia-inducible factor 1	1q42.1
16922467	0.85972	1.81469	2.15494	3.01466	NR_030414	MIR802	microRNA 802	21q22.12
16752715	0.859719	1.81468	4.99126	5.85098	NM_002332	LRP1	LDL receptor related protein 1	12q13.3
17017746	0.857499	1.81189	4.23295	5.09045	OTTHUMT00000076256	PRRT1	proline-rich transmembrane protein 1	6p21.32
16859681	0.857317	1.81167	4.61564	5.47295	NM_002248	KCNN1	potassium channel, calcium activated intermediate/small conductance subfamily N alpha, member 1	19p13.1
16879174	0.85663	1.8108	7.85699	8.71362	NM_012413	QPCT	glutaminyl-peptide cyclotransferase	2p22.2
16670248	0.856556	1.81071	4.6467	5.50326	uc010paz.2	PPIAL4E	peptidylprolyl isomerase A (cyclophilin A)-like 4E	1q21.2
17043647	0.855734	1.80968	2.96803	3.82377	XR_428098	LOC100131472	uncharacterized LOC100131472	7p21.3
17103748	0.85552	1.80941	3.97997	4.83549	NR_030225	MIR501	microRNA 501	Xp11.23
16726945	0.854829	1.80854	5.41243	6.26726	NM_001099409	EHBP1L1	EH domain binding protein 1 like 1	11q13.1
16984244	0.85384	1.80731	7.98124	8.83508	NM_001168355	OSMR	oncostatin M receptor	5p13.1
16877064	0.852416	1.80552	3.5005	4.35292	BC111372	LOC101929715	uncharacterized LOC101929715	2p25.1
16709108	0.852136	1.80517	5.75114	6.60328	NM_001008541	MXI1	MAX interactor 1, dimerization protein	10q24-q25
17093245	0.8516	1.8045	5.37361	6.2252	NM_004925	AQP3	aquaporin 3 (Gill blood group)	9p13
16972961	0.849356	1.8017	3.23332	4.08267	NM_001114357	C4orf47	chromosome 4 open reading frame 47	4q35.1
16840846	0.847048	1.79882	5.93654	6.78359	NM_002616	PER1	period circadian clock 1	17p13.1
16754729	0.846655	1.79833	6.0904	6.93705	NM_024560	ACSS3	acyl-CoA synthetase short-chain family member 3	12q21.31
17087100	0.846317	1.79791	3.60116	4.44748	BX648970	C9orf3	chromosome 9 open reading frame 3	9q22.32
17113062	0.845004	1.79627	3.93361	4.77861	NM_001291277	TEX13A	testis expressed 13A	Xq22.3
16821266	0.844983	1.79624	2.75838	3.60336	NM_017429	BCO1	beta-carotene oxygenase 1	16q23.2
16920156	0.844404	1.79552	5.10214	5.94655	NM_000961	PTGIS	prostaglandin I2 (prostacyclin) synthase	20q13.13
17088507	0.844404	1.79552	2.9324	3.77681	AK097822	ASTN2-AS1	ASTN2 antisense RNA 1	9q33.1
16923145	0.843573	1.79449	5.20885	6.05242	NM_004915	ABCG1	ATP binding cassette subfamily G member 1	21q22.3
17083672	0.842517	1.79318	3.05364	3.89616	NM_173550	CCDC171	coiled-coil domain containing 171	9p22.3
16981523	0.841213	1.79156	2.24066	3.08188	NM_007281	SCRG1	stimulator of chondrogenesis 1	4q34.1
17085332	0.841213	1.79156	2.5118	3.35301	NR_121564	LOC101927827	uncharacterized LOC101927827	9p11.1
16744247	0.839422	1.78933	3.47977	4.31919	NM_006235	POU2AF1	POU class 2 associating factor 1	11q23.1
16781414	0.839265	1.78914	6.01881	6.85807	NR_073459	BMS1P18	BMS1 ribosome biogenesis factor pseudogene 18	14q11.2
16833327	0.838896	1.78868	7.44132	8.28021	NM_144975	SLFN5	schlafen family member 5	17q12
16679789	0.836969	1.78629	1.59364	2.43061	NM_001004688	OR2M2	olfactory receptor, family 2, subfamily M, member 2	1q44
16699454	0.836968	1.78629	2.59048	3.42745	NR_029628	MIR215	microRNA 215	1q41
16795794	0.836968	1.78629	5.21563	6.0526	NM_004755	RPS6KA5	ribosomal protein S6 kinase, 90kDa, polypeptide 5	14q31-q32.1
16737669	0.836831	1.78612	6.06396	6.90079	NM_001101802	PHF21A	PHD finger protein 21A	11p11.2
16883107	0.836663	1.78591	6.06852	6.90518	NM_001164315	ANKRD36	ankyrin repeat domain 36	2q11.2
16761507	0.836373	1.78556	2.52087	3.35724	NM_176890	TAS2R50	taste receptor, type 2, member 50	12p13.2
16705961	0.836346	1.78552	9.41457	10.2509	NM_019058	DDIT4	DNA damage inducible transcript 4	10q22.1
16843296	0.835264	1.78418	2.51118	3.34644	ENST00000583395	ASIC2	acid sensing ion channel 2	17q12
17099248	0.831999	1.78015	2.20219	3.03419	ENST00000292035	MED27	mediator complex subunit 27	9q34.13
16814183	0.82955	1.77713	6.87731	7.70686	ENST00000464609	ARHGDIG	Rho GDP dissociation inhibitor (GDI) gamma	16p13.3
17101109	0.828635	1.776	2.7359	3.56453	NR_037461	MIR3690	microRNA 3690	Xp22.32 and Yp11.3
17115866	0.828635	1.776	2.7359	3.56453	NR_037461	MIR3690	microRNA 3690	Xp22.32 and Yp11.3
16907130	0.826728	1.77366	6.48795	7.31468	NM_001162407	CLK1	CDC like kinase 1	2q33
16782046	0.825991	1.77275	3.56162	4.38761	OTTHUMT00000410959	TRAJ39	T cell receptor alpha joining 39	14q11
16709645	0.825681	1.77237	3.38275	4.20843	NM_001303135	PNLIPRP1	pancreatic lipase-related protein 1	10q25.3
17114701	0.82556	1.77222	7.19861	8.02417	NM_004065	CDR1	cerebellar degeneration related protein 1	Xq27.1
16947026	0.82546	1.7721	2.81444	3.6399	NM_207365	AADACL2	arylacetamide deacetylase-like 2	3q25.1
16944931	0.825187	1.77176	3.89113	4.71631	NR_024250	FAM86JP	family with sequence similarity 86, member A pseudogene	3q21.2
16735339	0.824378	1.77077	2.62509	3.44947	NR_125366	CASC23	cancer susceptibility candidate 23 (non-protein coding)	11p15.4
17067170	0.823955	1.77025	7.62172	8.44567	NM_004331	BNIP3L	BCL2/adenovirus E1B 19kDa interacting protein 3-like	8p21
17087413	0.823753	1.77	5.90727	6.73103	NM_024642	GALNT12	polypeptide N-acetylgalactosaminyltransferase 12	9q22.33
16883715	0.82363	1.76985	6.35808	7.18171	NM_001282399	IL18R1	interleukin 18 receptor 1	2q12
16761526	0.823097	1.7692	3.35289	4.17599	ENST00000539585	TAS2R30	taste receptor, type 2, member 30	12p13.2
16851259	0.823097	1.7692	2.03615	2.85925	NM_001145029	ANKRD30B	ankyrin repeat domain 30B	18p11.21
17114783	0.822462	1.76842	1.17741	1.99987	NR_031708	MIR513B	microRNA 513b	Xq27.3
17096574	0.819047	1.76424	1.9352	2.75425	NR_038853	STX17-AS1	STX17 antisense RNA 1	9q31.1
17093042	0.817779	1.76269	4.84777	5.66555	NM_001256054	C9orf72	chromosome 9 open reading frame 72	9p21.2
16864764	0.817063	1.76182	4.12491	4.94197	NM_001031721	ZNF613	zinc finger protein 613	19q13.41
16947532	0.816453	1.76107	2.18685	3.0033	NM_000882	IL12A	interleukin 12A	3q25.33
16905521	0.816354	1.76095	4.08429	4.90064	NM_152275	TTC30A	tetratricopeptide repeat domain 30A	2q31.2
16743432	0.816187	1.76075	6.55036	7.36655	NM_001271594	SESN3	sestrin 3	11q21
17058815	0.815615	1.76005	6.55722	7.37284	NR_028059	PMS2P3	PMS1 homolog 2, mismatch repair system component pseudogene 3	7q11.23
16890347	0.81517	1.75951	10.1421	10.9572	NM_001122633	CPS1	carbamoyl-phosphate synthase 1	2q35
16998007	0.814092	1.75819	4.87529	5.68938	NM_001297765	CETN3	centrin 3	5q14.3
17091922	0.812465	1.75621	3.76611	4.57857	XR_242520	LINC01388	long intergenic non-protein coding RNA 1388	9p24.3
16834130	0.812288	1.75599	2.85833	3.67062	NM_001146041	KRTAP4-9	keratin associated protein 4-9	17q21.2
16995601	0.812288	1.75599	2.20762	3.01991	NM_001243093	FYB	FYN binding protein	5p13.1
16992705	0.81204	1.75569	3.70954	4.52158	NM_001265615	FAM153B	family with sequence similarity 153, member B	5q35.2
16789530	0.811463	1.75499	3.99867	4.81014	NR_024396	LINC00638	long intergenic non-protein coding RNA 638	14q32.33
16801644	0.811399	1.75491	4.09409	4.90549	NR_120339	RORA-AS1	RORA antisense RNA 1	15q22.2
17107319	0.811344	1.75485	3.96504	4.77639	NR_030631	MIR934	microRNA 934	Xq26.3
17077974	0.809741	1.7529	2.26344	3.07318	NM_020361	CPA6	carboxypeptidase A6	8q13.2
17095375	0.807718	1.75044	6.50976	7.31748	NM_001286715	AGTPBP1	ATP/GTP binding protein 1	9q21.33
16665439	0.807151	1.74975	3.25941	4.06656	NM_001164835	L1TD1	LINE-1 type transposase domain containing 1	1p31.3
17025564	0.804821	1.74693	7.6823	8.48712	NR_026860	LINC00473	long intergenic non-protein coding RNA 473	6q27
16798230	0.804344	1.74635	6.28615	7.09049	NR_003341	SNORD116-27	small nucleolar RNA, C/D box 116-27	15q11.2
16738845	0.804188	1.74616	1.44129	2.24548	XM_005276402	MS4A4E	membrane-spanning 4-domains, subfamily A, member 4E	11q12.2
16911108	0.80362	1.74548	7.19889	8.00251	NM_001270691	SMOX	spermine oxidase	20p13
16781370	0.80345	1.74527	3.10643	3.90988	NM_001005356	POTEG	POTE ankyrin domain family, member G	14q11.2
16679970	0.79974	1.74079	2.00215	2.80189	NR_024321	LINC00115	long intergenic non-protein coding RNA 115	1p36.33
16809228	0.799478	1.74047	3.50836	4.30784	NM_000103	CYP19A1	cytochrome P450, family 19, subfamily A, polypeptide 1	15q21.1
16690704	0.797505	1.73809	8.48386	9.28136	NM_001201546	SLC16A4	solute carrier family 16, member 4	1p13.3
16874890	0.797295	1.73784	5.03596	5.83326	NM_001177547	SIGLEC6	sialic acid binding Ig-like lectin 6	19q13.3
16776306	0.797226	1.73776	2.11628	2.91351	NR_046391	LINC00343	long intergenic non-protein coding RNA 343	13q33.2
16813419	0.79535	1.7355	2.76098	3.55633	NR_021493	LINC00930	long intergenic non-protein coding RNA 930	15q26.1
16774679	0.794719	1.73474	8.06702	8.86173	NM_021999	ITM2B	integral membrane protein 2B	13q14.3
17055354	0.794392	1.73435	6.69064	7.48504	NM_001163147	ETV1	ets variant 1	7p21.3
16797583	0.793763	1.73359	2.02987	2.82364	BC073782	IGHG1	immunoglobulin heavy constant gamma 1 (G1m marker)	14q32.33
16738351	0.791739	1.73116	3.27813	4.06987	NM_006637	OR5I1	olfactory receptor, family 5, subfamily I, member 1	11q11
16800933	0.791636	1.73104	5.96582	6.75745	NM_001144955	DTWD1	DTW domain containing 1	15q21.2
16941885	0.791319	1.73066	4.954	5.74532	NM_018398	CACNA2D3	calcium channel, voltage-dependent, alpha 2/delta subunit 3	3p21.1
16761350	0.791299	1.73063	2.10099	2.89229	NM_002261	KLRC3	killer cell lectin-like receptor subfamily C, member 3	12p13
16956316	0.789916	1.72897	3.12232	3.91224	NM_020872	CNTN3	contactin 3 (plasmacytoma associated)	3p12.3
16916328	0.789723	1.72874	4.83545	5.62517	NM_001895	CSNK2A1	casein kinase 2, alpha 1 polypeptide	20p13
16892812	0.787806	1.72645	5.06132	5.84913	NR_131900	AGAP1-IT1	AGAP1 intronic transcript 1	2q37.2
16809809	0.787574	1.72617	1.89825	2.68583	OTTHUMT00000419442	ZNF280D	zinc finger protein 280D	15q21.3
16769481	0.78646	1.72484	5.59498	6.38144	NM_001034173	ALDH1L2	aldehyde dehydrogenase 1 family, member L2	12q23.3
16881098	0.785233	1.72337	4.48346	5.26869	NM_178439	GMCL1	germ cell-less, spermatogenesis associated 1	2p13.3
16793024	0.784107	1.72203	7.86398	8.64808	NM_014584	ERO1A	endoplasmic reticulum oxidoreductase alpha	14q22.1
16671784	0.78389	1.72177	5.46676	6.25065	NR_034180	POU5F1P4	POU class 5 homeobox 1 pseudogene 4	1q22
17078028	0.783787	1.72164	4.98596	5.76974	NM_001146008	SLCO5A1	solute carrier organic anion transporter family, member 5A1	8q13.3
16847914	0.783526	1.72133	3.84292	4.62645	NR_026903	AMZ2P1	archaelysin family metallopeptidase 2 pseudogene 1	17q24.1
16959752	0.782469	1.72007	2.60387	3.38633	NM_001134657	PRR23C	proline rich 23C	3q23
17114728	0.782468	1.72007	3.91249	4.69495	NM_016249	MAGEC2	MAGE family member C2	Xq27
17025359	0.781387	1.71878	2.93082	3.71221	NM_005577	LPA	lipoprotein, Lp(a)	6q26
16748196	0.781174	1.71853	3.68822	4.4694	NR_002814	LOC374443	C-type lectin domain family 2, member D pseudogene	12p13.31
17020480	0.781174	1.71853	3.11527	3.89644	NR_132999	GUSBP4	glucuronidase, beta pseudogene 4	6p11.2
17000208	0.779573	1.71662	6.0405	6.82007	NR_030583	VTRNA2-1	vault RNA 2-1	5q31.1
16995890	0.778893	1.71581	6.36944	7.14833	NM_001098272	HMGCS1	3-hydroxy-3-methylglutaryl-CoA synthase 1 (soluble)	5p14-p13
16870739	0.777832	1.71455	3.93704	4.71488	NR_026956	LINC00663	long intergenic non-protein coding RNA 663	19p13.11
16875467	0.776244	1.71267	3.46308	4.23932	NM_012276	LILRA4	leukocyte immunoglobulin-like receptor, subfamily A (with TM domain), member 4	19q13.4
17016390	0.776244	1.71267	5.59849	6.37474	NM_003518	HIST1H2BG	histone cluster 1, H2bg	6p22.2
16782094	0.775899	1.71226	2.71252	3.48842	OTTHUMT00000410984	TRAJ14	T cell receptor alpha joining 14	14q11
16711952	0.775067	1.71127	4.49279	5.26786	NM_001282695	FAM107B	family with sequence similarity 107, member B	10p13
16733985	0.774812	1.71097	5.17367	5.94848	NR_038262	MIR210HG	MIR210 host gene	11p15.5
17086346	0.774595	1.71071	1.86903	2.64363	XR_930023	LOC101927552	uncharacterized LOC101927552	9q21.32
17100393	0.774534	1.71064	3.12708	3.90162	NM_031297	RNF208	ring finger protein 208	9q34.3
16713057	0.774319	1.71038	6.85672	7.63103	NM_001270695	ARHGAP12	Rho GTPase activating protein 12	10p11.22
17023994	0.7729	1.7087	4.53963	5.31253	XR_943016	LOC644135	uncharacterized LOC644135	6q23.3
17101279	0.772543	1.70828	3.09046	3.863	NR_038428	LINC01546	long intergenic non-protein coding RNA 1546	Xp22.33
16696614	0.772177	1.70784	5.39844	6.17062	NM_001162893	KIAA0040	KIAA0040	1q25.1
16834409	0.771041	1.7065	5.55701	6.32805	NM_003632	CNTNAP1	contactin associated protein 1	17q21
16745648	0.770068	1.70535	2.75425	3.52432	NM_001005196	OR8B4	olfactory receptor, family 8, subfamily B, member 4 (gene/pseudogene)	11q24.2
16780754	0.769395	1.70455	4.71774	5.48713	NM_004115	FGF14	fibroblast growth factor 14	13q34
16756310	0.769239	1.70437	5.31536	6.0846	NM_001286262	TCP11L2	t-complex 11, testis-specific-like 2	12q23.3
16724734	0.76913	1.70424	2.54439	3.31352	NM_001004059	OR4S2	olfactory receptor, family 4, subfamily S, member 2	11q11
16998059	0.768686	1.70372	7.85623	8.62492	NM_020801	ARRDC3	arrestin domain containing 3	5q14.3
16901974	0.766352	1.70096	5.34802	6.11437	NM_000575	IL1A	interleukin 1 alpha	2q14
16724715	0.765281	1.6997	2.70744	3.47272	NM_024114	TRIM48	tripartite motif containing 48	11q11
17063708	0.765003	1.69937	2.98552	3.75052	NM_001008270	PRSS37	protease, serine, 37	7q34
16923653	0.764622	1.69892	3.92282	4.68744	AB076354	KRTAP10-7	keratin associated protein 10-7	21q22.3
16706382	0.763712	1.69785	4.22613	4.98984	NR_120655	KCNMA1-AS1	KCNMA1 antisense RNA 1	10q22.3
17076538	0.763393	1.69748	2.36038	3.12377	NM_001278113	ADAM2	ADAM metallopeptidase domain 2	8p11.2
16774053	0.763392	1.69748	3.90241	4.6658	NM_001111045	CCNA1	cyclin A1	13q12.3-q13
16892555	0.763191	1.69724	7.8414	8.6046	NM_003648	DGKD	diacylglycerol kinase, delta 130kDa	2q37.1
17006743	0.7625	1.69643	6.09028	6.85278	NR_002971	SNORA38	small nucleolar RNA, H/ACA box 38	6p21.33
17043982	0.761936	1.69576	6.24556	7.0075	NM_002214	ITGB8	integrin beta 8	7p21.1
16865042	0.761915	1.69574	3.07839	3.8403	NR_030192	MIR525	microRNA 525	19q13.42
17077594	0.761335	1.69506	8.76948	9.53081	NM_001164750	ASPH	aspartate beta-hydroxylase	8q12.1
16875612	0.760183	1.69371	3.01981	3.78	NM_000363	TNNI3	troponin I type 3 (cardiac)	19q13.4
16673191	0.760166	1.69369	7.30953	8.0697	NM_001204961	PBX1	pre-B-cell leukemia homeobox 1	1q23
16694237	0.759908	1.69338	5.17844	5.93834	NM_001198899	YY1AP1	YY1 associated protein 1	1q22
16904514	0.759862	1.69333	4.03486	4.79472	NM_001081676	SCN3A	sodium channel, voltage gated, type III alpha subunit	2q24
16752053	0.759782	1.69323	3.84848	4.60826	NR_120486	LOC102724050	uncharacterized LOC102724050	12q13.13
16908650	0.759327	1.6927	4.51636	5.27569	ENST00000446716	ATG9A	autophagy related 9A	2q35
17060012	0.758827	1.69211	2.85225	3.61108	OTTHUMT00000319594	SHFM1	split hand/foot malformation (ectrodactyly) type 1	7q21.3
16734614	0.758766	1.69204	4.72898	5.48774	NM_001164377	MRGPRG	MAS-related GPR, member G	11p15.4
16788753	0.758482	1.69171	3.604	4.36249	NR_104192	MIR381HG	MIR381 host gene	14q32.31
17060961	0.75771	1.6908	6.16423	6.92194	NM_001146210	SPDYE6	speedy/RINGO cell cycle regulator family member E6	7q22.1
16837405	0.757584	1.69066	3.35233	4.10992	NR_110124	LINC01152	long intergenic non-protein coding RNA 1152	17q24.3
16736120	0.757378	1.69042	4.05334	4.81072	NM_001145811	SOX6	SRY box 6	11p15.3
17052906	0.756164	1.68899	2.12176	2.87793	NM_001004135	OR2A12	olfactory receptor, family 2, subfamily A, member 12	7q35
16900104	0.75317	1.68549	1.91255	2.66572	OTTHUMT00000323134	IGKV1-6	immunoglobulin kappa variable 1-6	2p12
16860041	0.752984	1.68527	3.34767	4.10066	NR_030370	MIR640	microRNA 640	19p13.11
16870828	0.752603	1.68483	3.78577	4.53837	NM_001256648	ZNF43	zinc finger protein 43	19p13.1-p12
16897427	0.751992	1.68412	3.58084	4.33284	NM_000145	FSHR	follicle stimulating hormone receptor	2p21-p16
16998134	0.751348	1.68336	6.37621	7.12756	NM_001145678	KIAA0825	KIAA0825	5q15
16731084	0.750352	1.6822	7.48698	8.23733	NM_015191	SIK2	salt-inducible kinase 2	11q23.1
16918736	0.748139	1.67962	4.55177	5.29991	NM_001145350	C20orf173	chromosome 20 open reading frame 173	20q11.22
16909695	0.746177	1.67734	4.2149	4.96108	NR_037694	LOC100286922	DnaJ (Hsp40) homolog, subfamily B, member 3 pseudogene	2q37.1
17117977	0.746177	1.67734	4.26246	5.00864	NR_122047	TBC1D22A-AS1	TBC1D22A antisense RNA 1	22q13.31
16859199	0.745753	1.67685	3.31444	4.0602	NM_013938	OR10H3	olfactory receptor, family 10, subfamily H, member 3	19p13.1
16723395	0.744118	1.67495	3.60202	4.34614	NR_034027	CSTF3-AS1	CSTF3 antisense RNA 1 (head to head)	11p13
16943733	0.743604	1.67435	2.9832	3.7268	NR_033977	FLJ22763	uncharacterized LOC401081	3q13.13
16769598	0.743209	1.67389	3.76156	4.50476	NR_040246	LOC100287944	uncharacterized LOC100287944	12q23.3
17061759	0.743148	1.67382	7.45437	8.19752	NM_001037132	NRCAM	neuronal cell adhesion molecule	7q31
16810177	0.742936	1.67358	7.3381	8.08104	NM_001018088	VPS13C	vacuolar protein sorting 13 homolog C (S. cerevisiae)	15q22.2
16716507	0.742159	1.67268	8.2942	9.03635	NM_005398	PPP1R3C	protein phosphatase 1, regulatory subunit 3C	10q23-q24
16990708	0.741932	1.67241	4.22329	4.96522	NM_054023	SCGB3A2	secretoglobin, family 3A, member 2	5q32
17065958	0.741932	1.67241	7.14853	7.89046	NM_006765	TUSC3	tumor suppressor candidate 3	8p22
16814001	0.74004	1.67022	5.61411	6.35415	NM_152334	TARSL2	threonyl-tRNA synthetase-like 2	15q26.3
16936432	0.739906	1.67007	4.89984	5.63975	NM_002751	MAPK11	mitogen-activated protein kinase 11	22q13.33
16669850	0.739408	1.66949	3.95241	4.69182	NM_001303040	ITGA10	integrin alpha 10	1q21
16852463	0.7384	1.66832	7.3083	8.0467	NM_004163	RAB27B	RAB27B, member RAS oncogene family	18q21.2
16703767	0.736585	1.66623	3.66888	4.40547	NR_104163	LOC102031319	uncharacterized LOC102031319	10p11
16885625	0.73654	1.66618	3.12322	3.85975	XR_251175	FAR2P3	fatty acyl-CoA reductase 2 pseudogene 3	2q21.1
16844061	0.73638	1.66599	4.36446	5.10084	NM_020405	PLXDC1	plexin domain containing 1	17q21.1
17014619	0.734809	1.66418	2.93967	3.67448	NR_125862	LOC101929297	uncharacterized LOC101929297	6q27
16793678	0.734341	1.66364	6.93811	7.67246	NR_045406	HIF1A-AS2	HIF1A antisense RNA 2	14q23.2
17065907	0.733897	1.66313	2.4853	3.2192	NR_102423	LINC00681	long intergenic non-protein coding RNA 681	8p23.1
16768341	0.733402	1.66255	8.80678	9.54019	NM_001001323	ATP2B1	ATPase, Ca++ transporting, plasma membrane 1	12q21.3
16949689	0.732462	1.66147	3.41323	4.14569	NR_046758	ATP13A5-AS1	ATP13A5 antisense RNA 1	3q29
17088139	0.731243	1.66007	5.59966	6.33091	NM_001287036	KIAA1958	KIAA1958	9q32
16813590	0.730874	1.65964	3.21975	3.95062	AK128633	LOC100130976	uncharacterized LOC100130976	15q26.2
16921226	0.730544	1.65926	4.43352	5.16406	NM_004518	KCNQ2	potassium channel, voltage gated KQT-like subfamily Q, member 2	20q13.3
16959748	0.730368	1.65906	3.18928	3.91965	NM_001013650	PRR23B	proline rich 23B	3q23
16889627	0.729452	1.65801	7.5373	8.26675	NR_003058	SNORD70	small nucleolar RNA, C/D box 70	2q33.1
17087768	0.72915	1.65766	3.61801	4.34716	NM_018376	NIPSNAP3B	nipsnap homolog 3B (C. elegans)	9q31.1
16762154	0.728256	1.65664	6.93251	7.66076	NM_005691	ABCC9	ATP binding cassette subfamily C member 9	12p12.1
16962258	0.728198	1.65657	3.11953	3.84772	NM_001289998	THPO	thrombopoietin	3q27
17075589	0.727955	1.65629	7.8251	8.55305	NM_006158	NEFL	neurofilament, light polypeptide	8p21
16912975	0.727801	1.65611	5.72115	6.44895	NM_001076552	ACSS2	acyl-CoA synthetase short-chain family member 2	20q11.22
16791821	0.727236	1.65546	4.60638	5.33361	NM_001308103	EGLN3	egl-9 family hypoxia-inducible factor 3	14q13.1
16768006	0.725973	1.65402	2.43689	3.16287	NR_030349	MIR618	microRNA 618	12q21.31
16805397	0.725973	1.65402	3.36143	4.0874	NR_027132	LINC00924	long intergenic non-protein coding RNA 924	15q26.2
16916515	0.725973	1.65402	2.46222	3.18819	NM_001039508	SIRPG	signal-regulatory protein gamma	20p13
17006016	0.725973	1.65402	1.66251	2.38848	OTTHUMT00000076612	OR2J1	olfactory receptor, family 2, subfamily J, member 1 (gene/pseudogene)	6p22.1
17117971	0.725973	1.65402	4.40912	5.13509	ENST00000332468	RNF215	ring finger protein 215	22q12.2
16813691	0.725972	1.65401	3.62776	4.35373	NM_001102612	PGPEP1L	pyroglutamyl-peptidase I-like	15q26.3
16720085	0.725259	1.6532	5.24223	5.96748	NM_003641	IFITM1	interferon induced transmembrane protein 1	11p15.5
16763479	0.724958	1.65285	5.93383	6.65879	NR_028408	LINC00938	long intergenic non-protein coding RNA 938	12q12
16782072	0.724779	1.65265	2.77517	3.49995	OTTHUMT00000410972	TRAJ26	T cell receptor alpha joining 26	14q11
16692589	0.72441	1.65222	2.1937	2.91811	NR_104086	RNVU1-19	RNA, variant U1 small nuclear 19	1q21.2
16675197	0.724158	1.65194	7.9645	8.68866	NM_001311193	PLA2G4A	phospholipase A2, group IVA (cytosolic, calcium-dependent)	1q25
16664748	0.723733	1.65145	4.4403	5.16403	NM_015696	GPX7	glutathione peroxidase 7	1p32
17056587	0.722781	1.65036	6.24531	6.96809	NM_015283	DPY19L1	dpy-19-like 1 (C. elegans)	7p14.2
16959817	0.72049	1.64774	4.25692	4.97741	NM_001200047	NMNAT3	nicotinamide nucleotide adenylyltransferase 3	3q23
17024285	0.719497	1.64661	6.16091	6.88041	NM_001168388	CITED2	Cbp/p300-interacting transactivator, with Glu/Asp rich carboxy-terminal domain, 2	6q23.3
16840548	0.719355	1.64645	6.7226	7.44195	NR_029896	MIR324	microRNA 324	17p13.1
16942648	0.71897	1.64601	6.09687	6.81584	NM_001080393	GXYLT2	glucoside xylosyltransferase 2	3p13
16743922	0.71853	1.6455	1.787	2.50553	NM_001007232	CARD17	caspase recruitment domain family, member 17	11q22.3
16862874	0.717888	1.64477	4.2815	4.99939	NM_001260486	ZNF155	zinc finger protein 155	19q13.2-q13.32
16672355	0.717039	1.6438	4.04894	4.76598	NM_001004478	OR10Z1	olfactory receptor, family 10, subfamily Z, member 1	1q23.1
16714699	0.716776	1.64351	5.41237	6.12915	NM_001242359	RHOBTB1	Rho-related BTB domain containing 1	10q21.2
17118384	0.716479	1.64317	4.89593	5.61241	XM_011519130	C9orf3	chromosome 9 open reading frame 3	9q22.32
16977925	0.716394	1.64307	5.80354	6.51993	NM_001015045	FAM13A	family with sequence similarity 13, member A	4q22.1
17059323	0.715052	1.64154	7.81869	8.53374	NM_006080	SEMA3A	sema domain, immunoglobulin domain (Ig), short basic domain, secreted, (semaphorin) 3A	7p12.1
16928124	0.714969	1.64145	4.04374	4.75871	NM_001144931	LOC391322	D-dopachrome tautomerase-like	22q11.23
16816018	0.714738	1.64119	4.20438	4.91911	NR_029854	MIR365A	microRNA 365a	16p13.12
16852966	0.714552	1.64097	5.70358	6.41813	NM_001093729	CCDC102B	coiled-coil domain containing 102B	18q22.1
16920610	0.714312	1.6407	3.5935	4.30782	NM_001190472	MTRNR2L3	MT-RNR2-like 3	20q13.31
17014004	0.713426	1.63969	3.4718	4.18523	NM_001001346	CLDN20	claudin 20	6q25
16798278	0.713119	1.63934	3.0684	3.78152	NR_003298	SNORD115-6	small nucleolar RNA, C/D box 115-6	15q11.2
16798428	0.713119	1.63934	3.0684	3.78152	NR_003357	SNORD115-42	small nucleolar RNA, C/D box 115-42	15q11.2
17058787	0.71286	1.63905	5.98808	6.70094	NM_001099415	POM121C	POM121 transmembrane nucleoporin C	7q11.2
17117176	0.71237	1.63849	2.80355	3.51592	U88898	ERVH-6	endogenous retrovirus group H, member 6	Yq11.223
16668002	0.711916	1.63798	7.17723	7.88914	NM_001010883	FAM102B	family with sequence similarity 102, member B	1p13.3
17118048	0.711666	1.63769	5.86641	6.57807	AY358688	LOC100133299	GALI1870	5p15.2
16698500	0.710929	1.63686	3.29807	4.009	NR_029893	MIR135B	microRNA 135b	1q32.1
16983692	0.710928	1.63686	3.89915	4.61008	NM_178140	PDZD2	PDZ domain containing 2	5p13.3
16788602	0.709288	1.635	3.09101	3.80029	NR_003233	SNORD113-5	small nucleolar RNA, C/D box 113-5	14q32.31
16772939	0.709236	1.63494	3.86643	4.57567	XM_005266517	ZMYM2	zinc finger, MYM-type 2	13q11-q12
16781573	0.708612	1.63423	5.75555	6.46416	NM_001097577	ANG	angiogenin, ribonuclease, RNase A family, 5	14q11.1-q11.2
16891176	0.705513	1.63072	5.28924	5.99475	NM_001042410	ANKZF1	ankyrin repeat and zinc finger domain containing 1	2q35
16782020	0.704338	1.6294	1.57703	2.28137	OTTHUMT00000410945	TRAJ53	T cell receptor alpha joining 53	14q11
16968872	0.704338	1.6294	3.1993	3.90363	NR_045481	SNCA-AS1	SNCA antisense RNA 1	4q22.1
17060337	0.704338	1.6294	2.58022	3.28456	NM_001202855	CYP3A4	cytochrome P450, family 3, subfamily A, polypeptide 4	7q21.1
17106341	0.704338	1.6294	3.4551	4.15944	NR_029955	MIR448	microRNA 448	Xq23
16666009	0.704337	1.6294	3.42659	4.13093	XM_011541836	LRRC7	leucine rich repeat containing 7	1p31.1
17102297	0.704337	1.6294	3.07279	3.77713	NM_001136533	DCAF8L2	DDB1 and CUL4 associated factor 8-like 2	Xp21.3
16995837	0.703056	1.62795	3.25955	3.9626	NR_104635	LOC101926960	uncharacterized LOC101926960	5p13.1
17072104	0.703056	1.62795	2.0513	2.75436	NR_038210	SAMD12-AS1	SAMD12 antisense RNA 1	8q24.12
16929625	0.703055	1.62795	2.47368	3.17673	NM_030642	APOL5	apolipoprotein L, 5	22q12.3
16988980	0.703055	1.62795	2.25317	2.95622	NR_047470	P4HA2-AS1	P4HA2 antisense RNA 1	5q31.1
17114520	0.703055	1.62795	3.89919	4.60224	NM_001306177	ARHGEF6	Rac/Cdc42 guanine nucleotide exchange factor 6	Xq26.3
16662108	0.70255	1.62738	4.84073	5.54328	NM_052841	TSSK3	testis-specific serine kinase 3	1p35-p34
16720720	0.701958	1.62671	3.67787	4.37983	NM_001001480	KRTAP5-5	keratin associated protein 5-5	11p15.5
16901307	0.701408	1.62609	2.42242	3.12383	NR_037885	LOC100287010	uncharacterized LOC100287010	2q12.1
16665373	0.701176	1.62583	5.89952	6.6007	NM_176877	INADL	InaD-like (Drosophila)	1p31.3
16803212	0.700585	1.62516	5.68997	6.39055	NM_153271	SNX33	sorting nexin 33	15q24.2
17116977	0.700568	1.62514	5.51616	6.21672	NM_001258249	UTY	ubiquitously transcribed tetratricopeptide repeat containing, Y-linked	Yq11
16912068	0.698714	1.62306	3.92124	4.61996	NM_138283	CSTL1	cystatin-like 1	20p11.21
16908977	0.698445	1.62275	5.00932	5.70777	NM_003469	SCG2	secretogranin II	2q35-q36
17104196	0.697786	1.62201	4.52275	5.22053	XM_011530767	FAAH2	fatty acid amide hydrolase 2	Xp11.21
16987298	0.697439	1.62162	7.75753	8.45497	NM_032290	SLF1	SMC5-SMC6 complex localization factor 1	5q15
16780133	0.697166	1.62132	2.41405	3.11122	NM_032229	SLITRK6	SLIT and NTRK-like family, member 6	13q31.1
16965710	0.69705	1.62119	6.0637	6.76075	XM_011513851	TBC1D19	TBC1 domain family, member 19	4p15.2
16927409	0.695997	1.62	4.13261	4.8286	NR_110537	LOC101928891	uncharacterized LOC101928891	22q11.21
16978417	0.694872	1.61874	8.17814	8.87301	NM_001135146	SLC39A8	solute carrier family 39 (zinc transporter), member 8	4q24
16754966	0.694575	1.61841	4.73532	5.4299	NR_028138	LINC00936	long intergenic non-protein coding RNA 936	12q21.33
16690881	0.694305	1.6181	2.74063	3.43494	NR_034126	LINC01160	long intergenic non-protein coding RNA 1160	1p13.2
16904667	0.693635	1.61735	6.15515	6.84878	NM_002977	SCN9A	sodium channel, voltage gated, type IX alpha subunit	2q24
16665674	0.693477	1.61718	6.18718	6.88065	NM_001005353	AK4	adenylate kinase 4	1p31.3
17106102	0.693224	1.61689	6.46644	7.15967	NM_000495	COL4A5	collagen, type IV, alpha 5	Xq22
17118262	0.693092	1.61674	5.77623	6.46932	XR_242295	LOC644794	uncharacterized LOC644794	7q11.21
17106214	0.692223	1.61577	6.16489	6.85711	NM_001128166	PAK3	p21 protein (Cdc42/Rac)-activated kinase 3	Xq23
16682090	0.691869	1.61537	4.26026	4.95213	NM_182623	FAM131C	family with sequence similarity 131, member C	1p36.13
16781945	0.691865	1.61537	3.06862	3.76049	OTTHUMT00000409903	TRAV8-7	T cell receptor alpha variable 8-7 (non-functional)	14q11
16949452	0.690899	1.61429	3.53887	4.22977	NR_034062	LOC100131635	hCG1645011-like	3q27.3
16788649	0.69071	1.61408	2.74774	3.43845	NR_003199	SNORD114-7	small nucleolar RNA, C/D box 114-7	14q32
16695733	0.690542	1.61389	1.96634	2.65688	NR_002595	RPL31P11	ribosomal protein L31 pseudogene 11	1q23.3
16873121	0.690414	1.61375	3.16065	3.85106	ENST00000588094	ZNF404	zinc finger protein 404	19q13.31
16967465	0.690414	1.61375	2.50864	3.19905	NM_152997	FDCSP	follicular dendritic cell secreted protein	4q13|4q13
16913176	0.689588	1.61282	5.13287	5.82246	NM_003116	SPAG4	sperm associated antigen 4	20q11.21
17112267	0.688887	1.61204	2.95538	3.64427	NR_029905	MIR325	microRNA 325	Xq21.1
16867756	0.68849	1.6116	6.07188	6.76037	NM_001289123	TUBB4A	tubulin, beta 4A class IVa	19p13.3
16791849	0.687587	1.61059	7.36009	8.04767	NM_138288	SPTSSA	serine palmitoyltransferase, small subunit A	14q13.1
16833736	0.687195	1.61015	3.73683	4.42402	NR_036551	LOC100131347	RAD52 motif containing 1 pseudogene	17q12
16900144	0.687107	1.61005	2.62614	3.31325	OTTHUMT00000323403	IGKV6-21	immunoglobulin kappa variable 6-21 (non-functional)	2p12
16677616	0.687088	1.61003	8.70457	9.39166	NM_018060	IARS2	isoleucyl-tRNA synthetase 2, mitochondrial	1q41
16951756	0.68707	1.61001	7.03844	7.72551	NM_001258379	SLC4A7	solute carrier family 4, sodium bicarbonate cotransporter, member 7	3p22
16832649	0.68699	1.60992	3.17459	3.86158	NM_005208	CRYBA1	crystallin beta A1	17q11.2
17059840	0.686951	1.60988	3.94083	4.62778	NM_005868	BET1	Bet1 golgi vesicular membrane trafficking protein	7q21.1-q22
16734644	0.686147	1.60898	2.30309	2.98924	NR_044999	OR7E12P	olfactory receptor, family 7, subfamily E, member 12 pseudogene	11p15
16936287	0.685989	1.6088	3.59548	4.28146	XM_011508969	TTLL8	tubulin tyrosine ligase-like family member 8	22q13.33
16884441	0.684965	1.60766	5.64939	6.33436	NM_198581	ZC3H6	zinc finger CCCH-type containing 6	2q13
16840195	0.68414	1.60674	4.27717	4.96131	NM_001167985	INCA1	inhibitor of CDK, cyclin A1 interacting protein 1	17p13.2
16809610	0.684072	1.60667	4.72994	5.41401	NM_001033559	DYX1C1	dyslexia susceptibility 1 candidate 1	15q21.3
17097369	0.683727	1.60628	4.08813	4.77186	NM_001101338	ZNF883	zinc finger protein 883	9q32
16740848	0.683678	1.60623	2.76924	3.45292	NM_018219	CCDC87	coiled-coil domain containing 87	11q13.2
16858573	0.682665	1.6051	2.39042	3.07309	NM_001012753	ZNF763	zinc finger protein 763	19p13.2
17013657	0.682665	1.6051	2.86686	3.54953	NM_025218	ULBP1	UL16 binding protein 1	6q25
16874182	0.682592	1.60502	6.01755	6.70014	NM_000894	LHB	luteinizing hormone beta polypeptide	19q13.32
17015587	0.681845	1.60419	2.60455	3.28639	NM_001145020	C6orf52	chromosome 6 open reading frame 52	6p24.1
16695690	0.681713	1.60404	5.01484	5.69655	NM_001013625	CFAP126	cilia and flagella associated protein 126	1q23.3
16736807	0.681277	1.60356	5.29137	5.97264	NM_030771	CCDC34	coiled-coil domain containing 34	11p14.1
16745643	0.680069	1.60222	2.57829	3.25836	NM_001005468	OR8B2	olfactory receptor, family 8, subfamily B, member 2	11q24.1
17020499	0.67939	1.60146	2.76733	3.44672	NM_152688	KHDRBS2	KH domain containing, RNA binding, signal transduction associated 2	6q11.1
16996956	0.679338	1.6014	6.63063	7.30997	XM_011546977	NAIP	NLR family, apoptosis inhibitory protein	5q13.2
16947715	0.678725	1.60072	2.75731	3.43603	NM_001122752	SERPINI1	serpin peptidase inhibitor, clade I (neuroserpin), member 1	3q26.1
16671115	0.678724	1.60072	1.93132	2.61004	NM_003125	SPRR1B	small proline-rich protein 1B	1q21-q22
16737123	0.678724	1.60072	2.52743	3.20616	NM_001008391	CCDC73	coiled-coil domain containing 73	11p13
17000847	0.678724	1.60072	3.64502	4.32374	NR_105056	LOC101926905	uncharacterized LOC101926905	5q31.3
16997155	0.678503	1.60048	4.24769	4.92619	NM_023039	ANKRA2	ankyrin repeat, family A (RFXANK-like), 2	5q12-q13
16783830	0.677734	1.59963	4.00045	4.67818	NR_003691	SNORD127	small nucleolar RNA, C/D box 127	14q21.3
16837915	0.677552	1.59942	3.53294	4.21049	NM_001162995	SMIM5	small integral membrane protein 5	17q25.1
16786933	0.677499	1.59936	2.79456	3.47206	NM_001010860	SAMD15	sterile alpha motif domain containing 15	14q24.3
17056072	0.676926	1.59873	6.23383	6.91076	NM_001303468	SKAP2	src kinase associated phosphoprotein 2	7p15.2
16971382	0.676786	1.59857	5.92692	6.60371	NM_001040260	DCLK2	doublecortin-like kinase 2	4q31.3
17063821	0.676722	1.5985	3.7451	4.42183	OTTHUMT00000351233	TRBV9	T cell receptor beta variable 9	7q34
16998727	0.676444	1.5982	7.25328	7.92972	NM_014819	PJA2	praja ring finger 2, E3 ubiquitin protein ligase	5q21.3
17118138	0.675908	1.5976	6.13331	6.80922	AK130248	LOC100129233	uncharacterized LOC100129233	5q21.3
16700630	0.675368	1.597	6.73331	7.40868	NM_005646	TARBP1	TAR (HIV-1) RNA binding protein 1	1q42.3
16906915	0.675361	1.597	4.51891	5.19427	NR_046837	ANKRD44-IT1	ANKRD44 intronic transcript 1	2q33.1
16924320	0.675361	1.597	2.69314	3.3685	NR_038870	C21orf91-OT1	C21orf91 overlapping transcript 1	21q21.1
16779608	0.67536	1.597	2.4973	3.17266	NR_046995	LINC00358	long intergenic non-protein coding RNA 358	13q21.31
16722299	0.67533	1.59696	6.99951	7.67484	NM_000922	PDE3B	phosphodiesterase 3B, cGMP-inhibited	11p15.1
16747896	0.674954	1.59655	2.42375	3.09871	NM_016184	CLEC4A	C-type lectin domain family 4, member A	12p13
16815918	0.674954	1.59655	2.24733	2.92228	NM_001192	TNFRSF17	tumor necrosis factor receptor superfamily, member 17	16p13.1
16891564	0.674753	1.59632	2.68041	3.35516	NM_058165	MOGAT1	monoacylglycerol O-acyltransferase 1	2q36.1
17101457	0.674623	1.59618	3.10062	3.77524	NM_001142	AMELX	amelogenin, X-linked	Xp22.31-p22.1
16863326	0.674549	1.5961	5.49494	6.16949	NM_000164	GIPR	gastric inhibitory polypeptide receptor	19q13.3
16945682	0.674424	1.59596	3.42934	4.10376	NM_001099	ACPP	acid phosphatase, prostate	3q22.1
16664215	0.674266	1.59578	2.51605	3.19031	NR_125987	LOC101929626	uncharacterized LOC101929626	1p34.1
16821056	0.674127	1.59563	5.84267	6.51679	NM_153688	ZFP1	ZFP1 zinc finger protein	16q23.1
16818977	0.673854	1.59533	2.74051	3.41437	NR_119378	LOC102723373	uncharacterized LOC102723373	16q12.2
16915712	0.673605	1.59505	6.14807	6.82168	NM_016354	SLCO4A1	solute carrier organic anion transporter family, member 4A1	20q13.33
16956448	0.672213	1.59352	7.87953	8.55174	NM_000158	GBE1	glucan (1,4-alpha-), branching enzyme 1	3p12.3
16927863	0.672034	1.59332	4.75758	5.42962	OTTHUMT00000321640	IGLJ5	immunoglobulin lambda joining 5 (non-functional)	22q11.2
16766051	0.671737	1.59299	6.16484	6.83658	NM_001127460	PAN2	PAN2 poly(A) specific ribonuclease subunit	12q13.3
16887974	0.670967	1.59214	3.77298	4.44394	NM_014621	HOXD4	homeobox D4	2q31.1
16851702	0.669902	1.59096	1.0251	1.695	NR_031684	MIR302F	microRNA 302f	18q12.1
17094355	0.669851	1.59091	5.8827	6.55255	XR_428470	LOC101928906	uncharacterized LOC101928906	9p11.2
16954274	0.669771	1.59082	4.47194	5.14171	NM_024046	CAMKV	CaM kinase-like vesicle-associated	3p21.31
16747934	0.669258	1.59025	4.56139	5.23065	NR_120454	LOC101927905	uncharacterized LOC101927905	12p13.31
17010584	0.668915	1.58988	5.89967	6.56859	NM_000056	BCKDHB	branched chain keto acid dehydrogenase E1, beta polypeptide	6q14.1
16704489	0.668824	1.58978	3.70968	4.37851	NM_001278688	ANTXRL	anthrax toxin receptor-like	10q11.22
16831247	0.668464	1.58938	4.28294	4.9514	NM_014859	ARHGAP44	Rho GTPase activating protein 44	17p12
16657777	0.667984	1.58885	3.69531	4.3633	NM_001039211	ATAD3C	ATPase family, AAA domain containing 3C	1p36.33
17012946	0.667883	1.58874	7.71331	8.38119	NM_001270507	TNFAIP3	tumor necrosis factor, alpha-induced protein 3	6q23
16968895	0.667663	1.5885	2.45253	3.1202	NM_001145065	CCSER1	coiled-coil serine rich protein 1	4q22.1
16998515	0.667663	1.5885	4.3958	5.06346	NR_027503	LOC100133050	glucuronidase, beta pseudogene	5q21.1
17085399	0.667662	1.5885	2.72425	3.39191	NR_003674	KGFLP1	fibroblast growth factor 7 pseudogene	9p11.2
17066065	0.666601	1.58733	8.10551	8.77211	NM_001008539	SLC7A2	solute carrier family 7 (cationic amino acid transporter, y+ system), member 2	8p22
17087755	0.66586	1.58651	2.97818	3.64404	NM_001004484	OR13D1	olfactory receptor, family 13, subfamily D, member 1	9q31.1
16757603	0.665859	1.58651	4.0174	4.68326	NR_027346	LINC00173	long intergenic non-protein coding RNA 173	12q24.22
16748888	0.66568	1.58632	6.60098	7.26666	NM_001143821	PLEKHA5	pleckstrin homology domain containing, family A member 5	12p12
16996017	0.664957	1.58552	3.8002	4.46516	NM_021072	HCN1	hyperpolarization activated cyclic nucleotide gated potassium channel 1	5p12
16720044	0.664845	1.5854	4.75469	5.41954	XM_011520383	ATHL1	ATH1, acid trehalase-like 1 (yeast)	11p15.5
16846301	0.664278	1.58477	3.39554	4.05982	NM_032391	PRAC1	prostate cancer susceptibility candidate 1	17q21
17055095	0.66342	1.58383	3.99609	4.65951	ENST00000316731	CCZ1B	CCZ1 homolog B, vacuolar protein trafficking and biogenesis associated	7p22.1
17005993	0.663266	1.58366	3.89116	4.55442	NR_104117	HCG14	HLA complex group 14 (non-protein coding)	6p21
16899601	0.663239	1.58363	4.24357	4.90681	NM_001080824	TRABD2A	TraB domain containing 2A	2p11.2
16857886	0.662208	1.5825	6.91076	7.57297	NM_001039667	ANGPTL4	angiopoietin like 4	19p13.3
16709072	0.662117	1.5824	5.8691	6.53122	NM_001121	ADD3	adducin 3 (gamma)	10q25.2
16681304	0.662015	1.58229	7.75243	8.41444	NM_018948	ERRFI1	ERBB receptor feedback inhibitor 1	1p36
16961681	0.661582	1.58182	2.65296	3.31455	NR_046714	NAALADL2-AS1	NAALADL2 antisense RNA 1	3q26.31
16996541	0.661582	1.58182	2.61044	3.27203	NR_030308	MIR582	microRNA 582	5q12.1
16666590	0.661216	1.58141	2.62084	3.28206	XR_947535	LINC01362	long intergenic non-protein coding RNA 1362	1p31.1
16946341	0.660401	1.58052	4.27163	4.93203	NM_001037172	PXYLP1	2-phosphoxylose phosphatase 1	3q23
17052070	0.659263	1.57928	3.61958	4.27884	NR_030165	MIR490	microRNA 490	7q33
16864427	0.657645	1.57751	5.03526	5.6929	NM_001077186	MYH14	myosin, heavy chain 14, non-muscle	19q13.33
16818497	0.657367	1.5772	4.64485	5.30222	XR_917137	IGHV3OR16-12	immunoglobulin heavy variable 3/OR16-12 (non-functional)	16p11.2
16962799	0.657306	1.57713	3.57921	4.23652	NM_032279	ATP13A4	ATPase type 13A4	3q29
16989568	0.657306	1.57713	2.34735	3.00466	NR_002713	NPY6R	neuropeptide Y receptor Y6 (pseudogene)	5q31.2
16964590	0.657245	1.57707	4.77733	5.43458	NR_125893	LOC101928306	uncharacterized LOC101928306	4p16.2
17016525	0.657217	1.57704	3.61896	4.27617	NR_103455	ZSCAN16-AS1	ZSCAN16 antisense RNA 1	6p22.1
17118001	0.655499	1.57516	6.34538	7.00088	AF220047	BRK1	BRICK1, SCAR/WAVE actin-nucleating complex subunit	3p25.3
17047578	0.655081	1.5747	6.56343	7.21851	NR_029411	LOC100133091	uncharacterized LOC100133091	7q11.23
17073078	0.654965	1.57458	6.18575	6.84071	NM_014957	DENND3	DENN/MADD domain containing 3	8q24.3
16700263	0.653841	1.57335	6.52077	7.17461	NM_145257	CCSAP	centriole, cilia and spindle-associated protein	1q42.13
17013014	0.65371	1.57321	3.38598	4.03969	NR_033896	FLJ46906	uncharacterized LOC441172	6q24.1
16798587	0.653671	1.57317	6.46233	7.116	NR_026589	WHAMMP2	WAS protein homolog associated with actin, golgi membranes and microtubules pseudogene 2	15q13.1
17078558	0.652774	1.57219	7.49614	8.14891	NM_018440	PAG1	phosphoprotein membrane anchor with glycosphingolipid microdomains 1	8q21.13
16909949	0.651823	1.57115	4.35312	5.00494	NM_001142853	HES6	hes family bHLH transcription factor 6	2q37.3
16773237	0.650621	1.56984	7.10056	7.75118	NR_131903	LINC00566	long intergenic non-protein coding RNA 566	13q12.12
17091110	0.650025	1.5692	6.09001	6.74004	NM_001252617	LCN1	lipocalin 1	9q34
17062311	0.648945	1.56802	4.1255	4.77445	NM_001024613	FEZF1	FEZ family zinc finger 1	7q31.32
16944238	0.648595	1.56764	2.43693	3.08553	NR_046877	ZBTB20-AS4	ZBTB20 antisense RNA 4	3q13.31
16960789	0.648595	1.56764	3.0387	3.68729	NR_027954	TIPARP-AS1	TIPARP antisense RNA 1	3q25.31
17056372	0.648595	1.56764	4.34195	4.99054	NR_038889	LOC401320	uncharacterized LOC401320	7p15.1
17070352	0.648595	1.56764	1.832	2.4806	NR_122034	LINC01419	long intergenic non-protein coding RNA 1419	8q21.13
17114680	0.648595	1.56764	3.28987	3.93847	NR_030230	MIR505	microRNA 505	Xq27.1
17098866	0.648392	1.56742	4.75128	5.39967	NR_029837	MIR219A2	microRNA 219a-2	9q34.11
16707196	0.647986	1.56698	2.92982	3.5778	NM_001270927	IFIT1	interferon-induced protein with tetratricopeptide repeats 1	10q23.31
16865084	0.647479	1.56643	4.78297	5.43045	NR_030213	MIR518A2	microRNA 518a-2	19q13.42
16849148	0.64747	1.56642	5.02271	5.67018	NM_052916	RNF157	ring finger protein 157	17q25.1
17060287	0.647311	1.56625	4.25397	4.90128	NM_000777	CYP3A5	cytochrome P450, family 3, subfamily A, polypeptide 5	7q21.1
16891603	0.646617	1.56549	7.83098	8.47759	NM_080671	KCNE4	potassium channel, voltage gated subfamily E regulatory beta subunit 4	2q36.1
16952118	0.646364	1.56522	4.37637	5.02274	NM_014831	TRANK1	tetratricopeptide repeat and ankyrin repeat containing 1	3p22.2
17016766	0.64613	1.56496	3.19615	3.84228	NR_026751	ZNRD1-AS1	ZNRD1 antisense RNA 1	6p22.1
16865022	0.645966	1.56479	4.61721	5.26318	NR_030183	MIR520E	microRNA 520e	19q13.42
17013033	0.645333	1.5641	3.7336	4.37893	NM_001077706	ECT2L	epithelial cell transforming 2 like	6q24.1
16938446	0.644921	1.56365	4.6477	5.29262	NM_052953	LRRC3B	leucine rich repeat containing 3B	3p24
16781452	0.644158	1.56283	2.68228	3.32644	NM_001004063	OR4K1	olfactory receptor, family 4, subfamily K, member 1	14q11.2
16949679	0.644127	1.56279	4.2654	4.90952	NM_020386	HRASLS	HRAS-like suppressor	3q29
17097072	0.643975	1.56263	4.47107	5.11505	NM_153366	SVEP1	sushi, von Willebrand factor type A, EGF and pentraxin domain containing 1	9q32
16848576	0.643812	1.56245	3.53735	4.18116	NM_001080466	BTBD17	BTB (POZ) domain containing 17	17q25.1
16976021	0.643545	1.56216	2.53207	3.17562	XR_245259	LOC339978	uncharacterized LOC339978	4q12
17117895	0.643347	1.56195	5.29887	5.94222	AK129545	LOC100128563	uncharacterized LOC100128563	2q37.3
16948202	0.64259	1.56113	4.45368	5.09627	NR_046786	LINC01014	long intergenic non-protein coding RNA 1014	3q26.32
17076765	0.642511	1.56104	2.94304	3.58555	NM_014420	DKK4	dickkopf WNT signaling pathway inhibitor 4	8p11.2-p11.1
16924828	0.641663	1.56013	3.23157	3.87324	NM_181608	KRTAP19-2	keratin associated protein 19-2	21q22.1
16856361	0.640973	1.55938	5.48195	6.12293	NM_019112	ABCA7	ATP binding cassette subfamily A member 7	19p13.3
16990312	0.640342	1.5587	3.11904	3.75938	NM_018933	PCDHB13	protocadherin beta 13	5q31
16777078	0.640186	1.55853	6.07923	6.71941	NM_006001	TUBA3C	tubulin, alpha 3c	13q11
16694764	0.639936	1.55826	6.77317	7.4131	NM_001161441	SH2D2A	SH2 domain containing 2A	1q21
16905353	0.63955	1.55784	7.93483	8.57437	NR_030630	MIR933	microRNA 933	2q31.1
16917004	0.639363	1.55764	5.37966	6.01903	NM_019593	GPCPD1	glycerophosphocholine phosphodiesterase 1	20p12.3
17009700	0.639108	1.55737	3.93697	4.57608	NM_001281746	MLIP	muscular LMNA-interacting protein	6p12.1
16677580	0.637789	1.55594	7.15038	7.78817	NM_001300769	LYPLAL1	lysophospholipase-like 1	1q41
16867899	0.637651	1.55579	3.28554	3.9232	NR_024372	FLJ25758	MAP/microtubule affinity-regulating kinase 1 pseudogene	19p13.3
17117110	0.636892	1.55498	9.12838	9.76527	ENST00000610952	CD24	CD24 molecule	6q21
17105047	0.63555	1.55353	8.27591	8.91146	NM_000291	PGK1	phosphoglycerate kinase 1	Xq13.3
17112334	0.635471	1.55344	6.62425	7.25972	NM_001029891	PGAM4	phosphoglycerate mutase family member 4	Xq13
16802326	0.635312	1.55327	5.97996	6.61527	NM_001206804	MAP2K5	mitogen-activated protein kinase kinase 5	15q23
16659343	0.634862	1.55279	3.35488	3.98974	NM_001013630	AADACL4	arylacetamide deacetylase-like 4	1p36.21
16988473	0.633718	1.55156	3.13626	3.76998	ENST00000514925	ZNF474	zinc finger protein 474	5q23.2
17110032	0.633168	1.55097	3.89952	4.53269	NM_203408	FAM47A	family with sequence similarity 47, member A	Xp21.1
16890457	0.633141	1.55094	2.7178	3.35094	NM_001080500	VWC2L	von Willebrand factor C domain containing protein 2-like	2q34-q35
16775191	0.632982	1.55077	2.75532	3.3883	NR_047003	LINC00378	long intergenic non-protein coding RNA 378	13q21.2
16711343	0.632963	1.55075	7.72821	8.36117	NM_001135241	AKR1C2	aldo-keto reductase family 1, member C2	10p15-p14
16669278	0.632608	1.55037	4.75975	5.39236	NM_017709	FAM46C	family with sequence similarity 46, member C	1p12
17114583	0.632202	1.54993	3.85369	4.48589	NR_026935	LINC00889	long intergenic non-protein coding RNA 889	Xq26.3
16761518	0.632128	1.54985	2.95273	3.58486	NM_176885	TAS2R31	taste receptor, type 2, member 31	12p13.2
16770124	0.632017	1.54973	5.33839	5.97041	NM_001040107	HVCN1	hydrogen voltage gated channel 1	12q24.11
16783447	0.631614	1.5493	2.28871	2.92032	NR_073454	LINC00609	long intergenic non-protein coding RNA 609	14q13.2-q13.3
16673899	0.631532	1.54921	6.40698	7.03851	NM_001282750	SUCO	SUN domain containing ossification factor	1q24
16901593	0.631254	1.54891	7.50587	8.13713	NM_144710	SEPT10	septin 10	2q13
16741442	0.63113	1.54878	5.46859	6.09972	NM_012309	SHANK2	SH3 and multiple ankyrin repeat domains 2	11q13.2
16908500	0.630573	1.54818	7.60679	8.23737	NR_029867	MIR375	microRNA 375	2q35
16808997	0.630352	1.54794	3.09358	3.72393	NM_152647	FAM227B	family with sequence similarity 227, member B	15q21.2
16858958	0.629898	1.54746	4.81902	5.44891	NM_001291291	LOC113230	uncharacterized protein LOC113230	19p13.12
16788618	0.629413	1.54694	2.7264	3.35581	NR_003194	SNORD114-2	small nucleolar RNA, C/D box 114-2	14q32
16798246	0.6287	1.54617	8.54276	9.17146	AF400486	SNRPN	small nuclear ribonucleoprotein polypeptide N	15q11.2
16681914	0.62866	1.54613	4.02485	4.65351	NM_001099790	PRAMEF19	PRAME family member 19	1p36.21
16834476	0.6285	1.54596	4.18944	4.81794	NM_173478	CNTD1	cyclin N-terminal domain containing 1	17q21.31
16825295	0.62799	1.54541	6.34296	6.97095	NM_001282524	NPIPB6	nuclear pore complex interacting protein family, member B6	16p11.2
16672505	0.627613	1.54501	4.22324	4.85085	NM_000702	ATP1A2	ATPase, Na+/K+ transporting, alpha 2 polypeptide	1q23.2
16760514	0.627613	1.54501	3.76309	4.39071	NR_003012	SCARNA11	small Cajal body-specific RNA 11	12p13.31
16700911	0.627523	1.54491	4.65782	5.28534	NM_019891	ERO1B	endoplasmic reticulum oxidoreductase beta	1q42.2-q43
16821062	0.627352	1.54473	3.75676	4.38411	NM_001906	CTRB1	chymotrypsinogen B1	16q23.1
17002709	0.626748	1.54408	3.58466	4.21141	AK125708	LOC100128059	uncharacterized LOC100128059	5q35.1
17091926	0.626564	1.54388	5.35709	5.98365	XR_929385	LINC01388	long intergenic non-protein coding RNA 1388	9p24.3
16860214	0.626003	1.54328	5.76178	6.38778	XM_003846486	LOC400682	zinc finger protein 100-like	19p12
16845404	0.625102	1.54232	1.51292	2.13802	AK127427	LINC00910	long intergenic non-protein coding RNA 910	17q21.31
16679811	0.624842	1.54204	2.13475	2.7596	NM_001004697	OR2T5	olfactory receptor, family 2, subfamily T, member 5	1q44
17048068	0.624834	1.54203	2.46312	3.08795	NR_003551	DPY19L2P4	DPY19L2 pseudogene 4	7q21.13
16840599	0.624577	1.54176	5.45838	6.08296	NM_001185022	CLDN7	claudin 7	17p13.1
16889966	0.624394	1.54156	7.78413	8.40852	NM_003812	ADAM23	ADAM metallopeptidase domain 23	2q33
16844793	0.62414	1.54129	3.97233	4.59647	NM_000226	KRT9	keratin 9, type I	17q21.2
16784664	0.623922	1.54106	5.28328	5.9072	NM_002892	ARID4A	AT rich interactive domain 4A (RBP1-like)	14q23.1
16984730	0.623613	1.54073	5.94556	6.56917	NM_006350	FST	follistatin	5q11.2
16994238	0.623508	1.54062	4.25973	4.88324	NM_001089584	C5orf49	chromosome 5 open reading frame 49	5p15.31
16915842	0.623303	1.5404	4.11834	4.74165	NR_033370	LOC63930	uncharacterized LOC63930	20q13.33
16879540	0.623095	1.54018	4.95627	5.57937	NM_001193464	DYNC2LI1	dynein, cytoplasmic 2, light intermediate chain 1	2p25.1-p24.1
16953991	0.622655	1.53971	3.87575	4.4984	NR_004405	LAMB2P1	laminin, beta 2 pseudogene 1	3p21.3-p21.2
16900737	0.621591	1.53857	7.2436	7.86519	NM_025190	ANKRD36B	ankyrin repeat domain 36B	2q11.2
16742419	0.621427	1.5384	5.08463	5.70606	NR_120561	LOC101928837	uncharacterized LOC101928837	11q13.5
16858729	0.621049	1.53799	4.67245	5.2935	NM_014975	MAST1	microtubule associated serine/threonine kinase 1	19p13.2
16816604	0.620864	1.5378	4.24565	4.86651	NM_005622	ACSM3	acyl-CoA synthetase medium-chain family member 3	16p13.11
16981706	0.620864	1.5378	3.08432	3.70518	NM_080874	ASB5	ankyrin repeat and SOCS box containing 5	4q34.2
17048686	0.620864	1.5378	6.17072	6.79158	NM_020186	SDHAF3	succinate dehydrogenase complex assembly factor 3	7q21.3
17058978	0.620047	1.53693	5.3137	5.93374	NM_017439	GSAP	gamma-secretase activating protein	7q11.23
16944991	0.618497	1.53527	4.35456	4.97305	NM_182628	CFAP100	cilia and flagella associated protein 100	3q21.3
16700872	0.618496	1.53527	2.76779	3.38628	NR_102436	LYST	lysosomal trafficking regulator	1q42.1-q42.2
16756960	0.618397	1.53517	5.76354	6.38194	NM_013300	FAM216A	family with sequence similarity 216, member A	12q24.11
16701317	0.61832	1.53509	8.07951	8.69783	AK054764	HNRNPU	heterogeneous nuclear ribonucleoprotein U (scaffold attachment factor A)	1q44
16969729	0.618285	1.53505	5.3831	6.00139	NM_001178130	EGF	epidermal growth factor	4q25
16843906	0.618245	1.53501	6.52097	7.13922	XM_006722254	TBC1D3E	TBC1 domain family, member 3E	17q12
16947662	0.617997	1.53474	3.63339	4.25139	NM_001080440	OTOL1	otolin 1	3q26.1
16875599	0.617931	1.53467	4.62175	5.23968	NM_001126132	TNNT1	troponin T type 1 (skeletal, slow)	19q13.4
17117254	0.617591	1.53431	3.22705	3.84464	NM_001303410	RBMY1F	RNA binding motif protein, Y-linked, family 1, member F	Yq11.223
16688521	0.616806	1.53348	3.30223	3.91903	NR_046218	NEGR1-IT1	NEGR1 intronic transcript 1	1p31.1
16886564	0.61624	1.53287	7.81831	8.43455	NM_052905	FMNL2	formin like 2	2q23.3
16757059	0.616125	1.53275	4.43917	5.05529	NM_015267	CUX2	cut-like homeobox 2	12q24.12
16806435	0.616013	1.53263	3.40415	4.02016	NR_047567	GOLGA6L7P	golgin A6 family-like 7, pseudogene	15q13.1
16679740	0.615755	1.53236	2.69309	3.30885	OTTHUMT00000096868	OR14K1	olfactory receptor, family 14, subfamily K, member 1	1q44
16970176	0.615255	1.53183	4.7855	5.40075	NR_037630	LOC645513	uncharacterized LOC645513	4q26
16780893	0.615244	1.53182	6.35266	6.96791	NR_046848	FAM155A-IT1	FAM155A intronic transcript 1	13q33.3
16691883	0.615166	1.53173	6.0809	6.69607	NM_207418	FAM72D	family with sequence similarity 72, member D	1q21.1
17015084	0.614496	1.53102	7.45919	8.07368	NM_030666	SERPINB1	serpin peptidase inhibitor, clade B (ovalbumin), member 1	6p25
16688937	0.614223	1.53073	6.30406	6.91829	NM_004388	CTBS	chitobiase, di-N-acetyl-	1p22
16894388	0.614012	1.53051	4.87517	5.48918	NM_001037160	CYS1	cystin 1	2p25.1
17101856	0.613722	1.5302	5.83069	6.44442	NM_001136024	NHS	Nance-Horan syndrome (congenital cataracts and dental anomalies)	Xp22.13
16994703	0.613364	1.52982	2.62571	3.23908	NM_001167667	CDH18	cadherin 18, type 2	5p14.3
16767208	0.612767	1.52919	3.80318	4.41595	XM_005268754	GRIP1	glutamate receptor interacting protein 1	12q14.3
17094814	0.612528	1.52894	6.71867	7.3312	NM_001135820	TMEM2	transmembrane protein 2	9q21.13
16759729	0.612337	1.52873	3.00163	3.61397	NR_033859	LOC574538	uncharacterized LOC574538	12p13.33
16775732	0.611793	1.52816	5.42742	6.03921	ENST00000325089	SLITRK5	SLIT and NTRK-like family, member 5	13q31.2
16988361	0.611351	1.52769	4.63208	5.24343	NM_001077654	TNFAIP8	tumor necrosis factor, alpha-induced protein 8	5q23.1
17014364	0.611264	1.5276	8.46098	9.07225	NM_000876	IGF2R	insulin-like growth factor 2 receptor	6q26
16931339	0.611233	1.52756	4.09892	4.71015	NM_001001928	PPARA	peroxisome proliferator-activated receptor alpha	22q13.31
16817044	0.610042	1.5263	4.49667	5.10671	NM_002738	PRKCB	protein kinase C, beta	16p11.2
16672669	0.609623	1.52586	3.91708	4.5267	NM_001033667	LY9	lymphocyte antigen 9	1q23.3
17022545	0.609457	1.52568	4.27453	4.88399	NM_001123364	METTL24	methyltransferase like 24	6q21
16961172	0.609435	1.52566	5.62797	6.23741	NM_000055	BCHE	butyrylcholinesterase	3q26.1-q26.2
16808940	0.609134	1.52534	6.98205	7.59118	NM_001193489	SECISBP2L	SECIS binding protein 2-like	15q21.1
16724766	0.6089	1.5251	2.60542	3.21433	NM_001003750	OR8I2	olfactory receptor, family 8, subfamily I, member 2	11q12.1
16761139	0.6089	1.5251	2.63569	3.24459	XM_011508348	LOC728715	ovostatin homolog 2	12p13.31
16887171	0.608899	1.52509	3.52506	4.13396	NM_020981	B3GALT1	UDP-Gal:betaGlcNAc beta 1,3-galactosyltransferase 1	2q24.3
16883826	0.608862	1.52506	3.14738	3.75624	NR_015399	LINC01102	long intergenic non-protein coding RNA 1102	2q12.1
16664322	0.608332	1.5245	4.11626	4.72459	NR_045483	FAAHP1	fatty acid amide hydrolase pseudogene 1	1p33
17000520	0.60788	1.52402	10.808	11.4159	NR_002913	SNORD63	small nucleolar RNA, C/D box 63	5q31.2
16714880	0.60721	1.52331	6.23083	6.83804	NM_021800	DNAJC12	DnaJ (Hsp40) homolog, subfamily C, member 12	10q22.1
16888317	0.60671	1.52278	7.9387	8.54541	NM_001130445	SSFA2	sperm specific antigen 2	2q31.3
16994521	0.606619	1.52269	7.6335	8.24012	NM_054027	ANKH	ANKH inorganic pyrophosphate transport regulator	5p15.1
17050194	0.606605	1.52267	4.6948	5.3014	NM_005295	GPR22	G protein-coupled receptor 22	7q22-q31.1
17114768	0.606078	1.52212	2.53251	3.13858	NR_030584	MIR892A	microRNA 892a	Xq27.3
16906795	0.605765	1.52179	2.77601	3.38177	NR_034036	LOC100130452	uncharacterized LOC100130452	2q33.1
16715738	0.605452	1.52146	4.99379	5.59924	NM_001007271	DUSP13	dual specificity phosphatase 13	10q22.2
16997097	0.605232	1.52122	4.62082	5.22605	NM_152625	ZNF366	zinc finger protein 366	5q13.2|5q13.2
17044862	0.60509	1.52107	5.42218	6.02727	NM_001185060	AQP1	aquaporin 1 (Colton blood group)	7p14
16798434	0.604832	1.5208	4.14533	4.75016	NR_003498	SNORD115-45	small nucleolar RNA, C/D box 115-45	15q11.2
16738628	0.604642	1.5206	3.5544	4.15904	NM_001005218	OR5B21	olfactory receptor, family 5, subfamily B, member 21	11q12.1
17024198	0.604388	1.52033	6.35483	6.95922	NM_001144060	NHSL1	NHS-like 1	6q23.3
16947850	0.604332	1.52027	3.55768	4.16201	NM_014373	GPR160	G protein-coupled receptor 160	3q26.2-q27
16663828	0.604261	1.5202	4.84315	5.44741	NM_152499	CCDC24	coiled-coil domain containing 24	1p34.1
16734467	0.604073	1.52	5.23056	5.83463	NR_002728	KCNQ1OT1	KCNQ1 opposite strand/antisense transcript 1 (non-protein coding)	11p15
16895387	0.603873	1.51979	4.80448	5.40836	NM_001256303	DTNB	dystrobrevin beta	2p24
17072110	0.603774	1.51969	4.25652	4.8603	NM_006438	COLEC10	collectin sub-family member 10 (C-type lectin)	8q23-q24.1
16804760	0.603272	1.51916	4.24557	4.84884	NR_104604	TTLL13P	tubulin tyrosine ligase-like family member 13, pseudogene	15q26.1
16989408	0.60324	1.51912	12.1376	12.7409	NR_039666	MIR4461	microRNA 4461	5q31.1
16900152	0.603063	1.51894	3.2319	3.83496	OTTHUMT00000323389	IGKV1-27	immunoglobulin kappa variable 1-27	2p12
16780236	0.602773	1.51863	5.92024	6.52301	NM_001304430	TGDS	TDP-glucose 4,6-dehydratase	13q32.1
16798067	0.602637	1.51849	7.68101	8.28365	NR_022008	PWAR5	Prader Willi/Angelman region RNA 5	15q11.2
16749316	0.602212	1.51804	7.23738	7.83959	NM_001164746	RASSF8	Ras association (RalGDS/AF-6) domain family (N-terminal) member 8	12p12.3
16942866	0.602138	1.51796	5.08256	5.68469	NM_001167674	CADM2	cell adhesion molecule 2	3p12.1
16780917	0.601995	1.51781	7.59404	8.19603	NM_003749	IRS2	insulin receptor substrate 2	13q34
16673307	0.601948	1.51776	2.60804	3.20999	NR_002925	FMO9P	flavin containing monooxygenase 9 pseudogene	1q24.1
16911617	0.601839	1.51765	3.08928	3.69112	NM_020157	OTOR	otoraplin	20p12.1-p11.23
17057504	0.601561	1.51736	2.98309	3.58465	XR_242176	LOC730338	uncharacterized LOC730338	7p12.3
16786304	0.601349	1.51713	5.56105	6.1624	NM_001146154	PTGR2	prostaglandin reductase 2	14q24.3
17058047	0.601029	1.5168	3.17439	3.77542	NM_033273	ZNF479	zinc finger protein 479	7p11.2
16736926	0.60097	1.51674	3.29544	3.89641	NM_002233	KCNA4	potassium channel, voltage gated shaker related subfamily A, member 4	11p14
17023736	0.600185	1.51591	2.90094	3.50112	NM_001242350	VNN2	vanin 2	6q23-q24
16823334	0.600064	1.51578	2.32097	2.92103	NM_001190476	MTRNR2L4	MT-RNR2-like 4	16p13.3
16978346	0.599822	1.51553	5.5381	6.13792	NM_145244	DDIT4L	DNA-damage-inducible transcript 4-like	4q24
16658802	0.599655	1.51535	6.5533	7.15295	NM_015074	KIF1B	kinesin family member 1B	1p36.2
17025523	0.599556	1.51525	6.86062	7.46017	NM_001130690	PDE10A	phosphodiesterase 10A	6q26
17070381	0.598511	1.51415	4.80679	5.4053	NM_033402	LRRCC1	leucine rich repeat and coiled-coil centrosomal protein 1	8q21.2
17020214	0.598416	1.51405	4.07092	4.66934	NM_001003760	KLHL31	kelch-like family member 31	6p12.1
17115486	0.597363	1.51295	4.10684	4.7042	XM_011531119	TEX28	testis expressed 28	Xq28
16793805	0.59726	1.51284	5.57706	6.17432	NM_001304507	ZBTB25	zinc finger and BTB domain containing 25	14q23-q24
16659371	0.597114	1.51269	1.55727	2.15439	NM_001294139	PRAMEF1	PRAME family member 1	1p36.21
16880648	0.59683	1.51239	2.71612	3.31295	NR_120420	LOC100507006	uncharacterized LOC100507006	2p14
16659387	0.596617	1.51217	4.30137	4.89799	NM_001012276	PRAMEF8	PRAME family member 8	1p36.21
16723102	0.596617	1.51217	6.28019	6.8768	NM_001113528	METTL15	methyltransferase like 15	11p14.1
17020089	0.596432	1.51197	3.51968	4.11611	NM_000847	GSTA3	glutathione S-transferase alpha 3	6p12.1
17061807	0.59625	1.51178	5.97612	6.57237	NM_001256007	PNPLA8	patatin-like phospholipase domain containing 8	7q31
16958837	0.595399	1.51089	3.80644	4.40184	NM_153330	DNAJB8	DnaJ (Hsp40) homolog, subfamily B, member 8	3q21.3
16856031	0.595327	1.51081	5.52308	6.11841	NM_014643	ZNF516	zinc finger protein 516	18q23
16901161	0.594946	1.51042	6.36071	6.95566	NM_001102426	TBC1D8	TBC1 domain family, member 8 (with GRAM domain)	2q11.2
16998700	0.594312	1.50975	5.84529	6.4396	NM_001163315	FBXL17	F-box and leucine-rich repeat protein 17	5q21.3
16947148	0.594129	1.50956	5.45514	6.04927	NM_001251962	ARHGEF26	Rho guanine nucleotide exchange factor 26	3q25.2
16798194	0.594047	1.50948	3.05489	3.64894	NR_003331	SNORD116-16	small nucleolar RNA, C/D box 116-16	15q11.2
16973588	0.593799	1.50922	5.19129	5.78509	NM_001127266	TMEM129	transmembrane protein 129, E3 ubiquitin protein ligase	4p16.3
16762624	0.593582	1.50899	3.98366	4.57724	NM_001080406	C12orf71	chromosome 12 open reading frame 71	12p11.23
16776080	0.593582	1.50899	3.80994	4.40352	NM_206808	CLYBL	citrate lyase beta like	13q32
16795136	0.593582	1.50899	3.46948	4.06306	NM_001113475	NOXRED1	NADP-dependent oxidoreductase domain containing 1	14q24.3
17013468	0.59358	1.50899	6.84197	7.43555	NM_001127715	STXBP5	syntaxin binding protein 5 (tomosyn)	6q24.3
16693976	0.593184	1.50857	5.14491	5.73809	NM_001018016	MUC1	mucin 1, cell surface associated	1q21
16797527	0.59307	1.50845	4.42884	5.02191	OTTHUMT00000325190	IGHV3-38	immunoglobulin heavy variable 3-38 (non-functional)	14q32.33
16967843	0.592837	1.50821	4.24223	4.83507	NM_001432	EREG	epiregulin	4q13.3
16858049	0.592813	1.50818	4.14452	4.73734	NR_027300	C3P1	complement component 3 precursor pseudogene	19p13.2
16713335	0.592735	1.5081	5.05851	5.65125	NM_001267597	ZNF248	zinc finger protein 248	10p11.2
16809403	0.592286	1.50763	5.76806	6.36035	NM_018728	MYO5C	myosin VC	15q21
17021092	0.592028	1.50736	7.12442	7.71645	NM_017633	FAM46A	family with sequence similarity 46, member A	6q14
16863344	0.591534	1.50685	5.91098	6.50252	NM_001163377	QPCTL	glutaminyl-peptide cyclotransferase-like	19q13.32
16968077	0.591195	1.50649	5.35792	5.94911	NM_004354	CCNG2	cyclin G2	4q21.1
16859201	0.590535	1.50581	3.36711	3.95764	NM_001004466	OR10H5	olfactory receptor, family 10, subfamily H, member 5	19p13.12
16959668	0.590297	1.50556	6.52482	7.11512	NM_001288964	CEP70	centrosomal protein 70kDa	3q22.3
17014869	0.590297	1.50556	3.88092	4.47122	NR_026780	LINC00574	long intergenic non-protein coding RNA 574	6q27
16865078	0.590282	1.50554	3.261	3.85128	NR_030210	MIR518A1	microRNA 518a-1	19q13.42
17094667	0.59024	1.5055	2.69959	3.28983	NR_015423	PGM5-AS1	PGM5 antisense RNA 1	9q13
16813010	0.590239	1.5055	3.2358	3.82604	XM_011521749	DET1	de-etiolated homolog 1 (Arabidopsis)	15q25.3
16911336	0.590082	1.50533	5.27889	5.86897	NR_004386	RNU105B	RNA, U105B small nucleolar	20p12.3
16827741	0.589829	1.50507	4.97651	5.56634	NR_033959	SMG1P7	SMG1 pseudogene 7	16q22.1
16933131	0.589256	1.50447	3.48197	4.07123	NR_003082	GSTTP2	glutathione S-transferase theta pseudogene 2	22q11.23
16728384	0.588595	1.50378	3.96328	4.55188	NR_031624	MIR548K	microRNA 548k	11q13.3
16749010	0.58849	1.50367	2.74303	3.33152	NM_001145944	SLCO1C1	solute carrier organic anion transporter family, member 1C1	12p12.2
17005945	0.588065	1.50323	3.88254	4.4706	NM_001184743	PGBD1	piggyBac transposable element derived 1	6p22.1
17047795	0.588065	1.50323	3.64607	4.23414	NM_000072	CD36	CD36 molecule (thrombospondin receptor)	7q11.2
16998810	0.587722	1.50287	8.42401	9.01173	NM_001308056	STARD4	StAR-related lipid transfer domain containing 4	5q22.1
16802102	0.587715	1.50286	5.38478	5.9725	NR_002757	RNU5B-1	RNA, U5B small nuclear 1	15q22.31
17097661	0.587394	1.50253	4.16474	4.75213	NM_002160	TNC	tenascin C	9q33
16676954	0.58718	1.50231	3.72605	4.31323	NM_001104548	MIR205HG	MIR205 host gene	1q32.2
16928428	0.586863	1.50198	5.48336	6.07022	NM_005160	ADRBK2	adrenergic, beta, receptor kinase 2	22q12.1
16932199	0.586708	1.50182	4.55738	5.14409	NM_005315	GSC2	goosecoid homeobox 2	22q11.21
17114604	0.586251	1.50134	4.72392	5.31017	NR_030229	MIR504	microRNA 504	Xq26.3
16962584	0.585891	1.50097	5.41951	6.0054	NM_001130845	BCL6	B-cell CLL/lymphoma 6	3q27
17011302	0.585798	1.50087	5.5511	6.1369	NM_001624	AIM1	absent in melanoma 1	6q21
16996482	0.585761	1.50083	7.07151	7.65727	NM_001104631	PDE4D	phosphodiesterase 4D, cAMP-specific	5q12
16956569	0.585381	1.50044	5.47042	6.0558	NM_000313	PROS1	protein S (alpha)	3q11.2
17005897	0.585214	1.50026	4.41966	5.00488	NM_025231	ZSCAN16	zinc finger and SCAN domain containing 16	6p22.1
16691741	-0.585049	1.50009	2.38584	1.80079	NR_104189	SRGAP2-AS1	SRGAP2 antisense RNA 1	1q32.1
16840961	-0.585476	1.50053	4.26805	3.68257	NR_024447	LOC100128288	uncharacterized LOC100128288	17p13.1
17049797	-0.585754	1.50082	6.43438	5.84863	NM_024653	PRKRIP1	PRKR interacting protein 1 (IL11 inducible)	7q22.1
16659951	-0.585781	1.50085	5.39285	4.80707	NM_014675	CROCC	ciliary rootlet coiled-coil, rootletin	1p36.13
17008451	-0.585945	1.50102	3.83109	3.24514	NM_198153	TREML4	triggering receptor expressed on myeloid cells-like 4	6p21.1
16859300	-0.586269	1.50136	7.21085	6.62458	NM_001130524	AP1M1	adaptor-related protein complex 1, mu 1 subunit	19p13.12
16786326	-0.586401	1.5015	6.71651	6.13011	NM_001242924	ZNF410	zinc finger protein 410	14q24.3
17069816	-0.58641	1.50151	6.95691	6.3705	NM_001128204	SULF1	sulfatase 1	8q13.2
16856661	-0.586814	1.50193	7.28271	6.6959	NM_001319	CSNK1G2	casein kinase 1, gamma 2	19p13.3
17045354	-0.587178	1.50231	6.50871	5.92153	NM_001282446	YAE1D1	Yae1 domain containing 1	7p14.1
16761820	-0.587672	1.50282	6.99837	6.4107	NM_000900	MGP	matrix Gla protein	12p12.3
16991991	-0.587715	1.50286	6.84381	6.2561	NM_001161661	WWC1	WW and C2 domain containing 1	5q34
16944120	-0.58825	1.50342	5.02692	4.43867	NM_001172105	GRAMD1C	GRAM domain containing 1C	3q13.31
16802605	-0.589983	1.50523	5.23376	4.64377	NM_001199017	LRRC49	leucine rich repeat containing 49	15q23
17118185	-0.590269	1.50553	4.24588	3.65561	XR_943280	LOC441179	uncharacterized LOC441179	6q27
17066866	-0.590297	1.50556	5.5172	4.92691	NM_001136108	R3HCC1	R3H domain and coiled-coil containing 1	8p21.3
16992807	-0.590645	1.50592	4.02604	3.43539	NR_031569	MIR1271	microRNA 1271	5q35
16659171	-0.59071	1.50599	8.00646	7.41575	NM_001127660	MFN2	mitofusin 2	1p36.22
16711364	-0.590712	1.50599	4.21147	3.62076	NR_027916	AKR1C8P	aldo-keto reductase family 1, member C8, pseudogene	10p15.1
16721335	-0.590712	1.50599	3.05859	2.46788	NM_173525	C11orf42	chromosome 11 open reading frame 42	11p15.4
16713048	-0.590831	1.50611	5.85188	5.26105	XM_011519798	LOC100505502	putative UPF0607 protein FLJ37424	10p11.22
16852296	-0.591019	1.50631	7.23508	6.64406	NM_001308006	LIPG	lipase, endothelial	18q21.1
17064679	-0.591161	1.50646	7.96171	7.37055	NM_005431	XRCC2	X-ray repair complementing defective repair in Chinese hamster cells 2	7q36.1
16980358	-0.591984	1.50732	2.728	2.13602	XR_939280	LOC285422	uncharacterized LOC285422	4q31.21
16842403	-0.592009	1.50734	5.5482	4.9562	NM_001042685	LGALS9B	lectin, galactoside-binding, soluble, 9B	17p11.2
16970853	-0.592438	1.50779	7.59899	7.00655	NM_012118	NOCT	nocturnin	4q31.1
16871857	-0.592531	1.50789	3.80289	3.21036	NM_001172689	ZNF573	zinc finger protein 573	19q13.12
16802095	-0.592613	1.50798	4.51759	3.92497	NM_001101362	KBTBD13	kelch repeat and BTB (POZ) domain containing 13	15q22.31
16975634	-0.592838	1.50821	3.57087	2.97803	NM_130902	COX7B2	cytochrome c oxidase subunit VIIb2	4p12
17054631	-0.593138	1.50852	5.83691	5.24377	NM_032415	CARD11	caspase recruitment domain family, member 11	7p22
16928539	-0.593663	1.50907	6.42866	5.83499	NM_001013694	SRRD	SRR1 domain containing	22q12.1
16724400	-0.593971	1.5094	5.25866	4.66469	NM_001184751	ZNF408	zinc finger protein 408	11p11.2
16731003	-0.594258	1.5097	4.45418	3.85993	NM_198498	C11orf53	chromosome 11 open reading frame 53	11q23.1
17107983	-0.594258	1.5097	4.93757	4.34331	NM_001136273	ZFP92	ZFP92 zinc finger protein	Xq28
16961841	-0.594379	1.50982	3.80146	3.20708	NM_001256750	PEX5L	peroxisomal biogenesis factor 5-like	3q26.33
16990852	-0.594682	1.51014	4.24091	3.64623	NR_122044	LOC255187	uncharacterized LOC255187	5q33.1
16820584	-0.595356	1.51085	8.17207	7.57671	NM_001199434	NIP7	NIP7, nucleolar pre-rRNA processing protein	16q22.1
16797595	-0.595655	1.51116	5.87343	5.27778	OTTHUMT00000324215	IGHV2-70	immunoglobulin heavy variable 2-70	14q32.33
16768738	-0.595878	1.51139	8.51183	7.91595	NM_021229	NTN4	netrin 4	12q22
16778241	-0.59597	1.51149	3.68818	3.09221	NM_001135934	POSTN	periostin, osteoblast specific factor	13q13.3
17024134	-0.596126	1.51165	3.53589	2.93976	NM_052962	IL22RA2	interleukin 22 receptor, alpha 2	6q23.3
16853828	-0.596535	1.51208	7.98261	7.38607	NM_001042388	PPP4R1	protein phosphatase 4, regulatory subunit 1	18p11.22
16664005	-0.596886	1.51245	6.44619	5.84931	NM_004073	PLK3	polo-like kinase 3	1p34.1
16718444	-0.597308	1.51289	3.66211	3.0648	NR_028134	GUCY2GP	guanylate cyclase 2G, pseudogene	10q25.2
16955048	-0.597486	1.51308	7.87499	7.27751	NM_052859	RFT1	RFT1 homolog	3p21.1
16734154	-0.597928	1.51354	8.45222	7.85429	NM_021128	POLR2L	polymerase (RNA) II (DNA directed) polypeptide L, 7.6kDa	11p15
17104001	-0.597959	1.51357	7.68084	7.08288	NM_001184819	GNL3L	guanine nucleotide binding protein-like 3 (nucleolar)-like	Xp11.22
16989863	-0.59805	1.51367	7.90246	7.30441	NR_002915	SNORA74A	small nucleolar RNA, H/ACA box 74A	5q31.2
17000713	-0.598315	1.51395	6.5034	5.90509	NM_002622	PFDN1	prefoldin subunit 1	5q31
16757894	-0.598402	1.51404	9.29152	8.69312	NM_176818	GATC	glutamyl-tRNA(Gln) amidotransferase, subunit C	12q24.31
17116795	-0.598654	1.5143	3.61872	3.02007	NR_001536	TTTY2	testis-specific transcript, Y-linked 2 (non-protein coding)	Yp11.2
17101543	-0.598806	1.51446	7.69504	7.09623	NM_021109	TMSB4X	thymosin beta 4, X-linked	Xq21.3-q22
16745718	-0.598966	1.51463	6.39692	5.79795	NM_001301088	ROBO4	roundabout guidance receptor 4	11q24.2
16843716	-0.599099	1.51477	4.47426	3.87516	ENST00000617167	MYO19	myosin XIX	17q12
16856803	-0.599131	1.5148	7.63161	7.03248	NM_015675	GADD45B	growth arrest and DNA-damage-inducible, beta	19p13.3
17053379	-0.599333	1.51502	5.37385	4.77452	NM_153236	GIMAP7	GTPase, IMAP family member 7	7q36.1
16853523	-0.59993	1.51564	9.45008	8.85015	NR_026659	LOC727896	cysteine and histidine rich domain containing 1 pseudogene	18p11.31
16930023	-0.599969	1.51568	5.96012	5.36015	NM_001039583	PICK1	protein interacting with PRKCA 1	22q13.1
17075698	-0.600021	1.51574	5.60826	5.00823	NM_001304495	TRIM35	tripartite motif containing 35	8p21.2
17093570	-0.600048	1.51577	9.76444	9.16439	NM_007126	VCP	valosin containing protein	9p13.3
16673315	-0.600107	1.51583	6.8731	6.27299	NM_001314014	POGK	pogo transposable element with KRAB domain	1q24.1
16954827	-0.600188	1.51591	7.82451	7.22432	NM_001134231	NT5DC2	5-nucleotidase domain containing 2	3p21.1
16978941	-0.600339	1.51607	3.9842	3.38386	NR_039978	SEC24B-AS1	SEC24B antisense RNA 1	4q25
17085432	-0.600415	1.51615	5.62761	5.0272	NR_126047	LOC728673	uncharacterized LOC728673	9q13
16826278	-0.600451	1.51619	3.71211	3.11166	NM_033226	ABCC12	ATP binding cassette subfamily C member 12	16q12.1
16961331	-0.600544	1.51629	5.62811	5.02757	NM_001105077	MECOM	MDS1 and EVI1 complex locus	3q26.2
16685875	-0.600721	1.51647	5.57575	4.97503	NM_001168247	SLFNL1	schlafen like 1	1p34.2
17093090	-0.60099	1.51676	6.10431	5.50332	NM_014314	DDX58	DEAD (Asp-Glu-Ala-Asp) box polypeptide 58	9p12
17070926	-0.601032	1.5168	5.20341	4.60238	NM_001161779	PDP1	pyruvate dehyrogenase phosphatase catalytic subunit 1	8q22.1
17104021	-0.601125	1.5169	8.02951	7.42839	NM_014599	MAGED2	MAGE family member D2	Xp11.2
17093260	-0.601154	1.51693	7.20584	6.60469	NM_022917	NOL6	nucleolar protein 6 (RNA-associated)	9p13.3
17046491	-0.601614	1.51741	4.973	4.37138	NM_021148	ZNF273	zinc finger protein 273	7q11.21
16902357	-0.601988	1.51781	9.56178	8.95979	NM_032390	NIFK	nucleolar protein interacting with the FHA domain of MKI67	2q14.3
16872845	-0.602886	1.51875	2.70028	2.09739	NM_001130167	PSG8	pregnancy specific beta-1-glycoprotein 8	19q13.2
17060085	-0.603002	1.51887	8.00012	7.39712	OTTHUMT00000334303	OR7E38P	olfactory receptor, family 7, subfamily E, member 38 pseudogene	7q21.3
16774941	-0.603154	1.51903	4.66113	4.05798	NM_001242312	FAM124A	family with sequence similarity 124 member A	13q14.3
17014114	-0.60324	1.51912	6.67024	6.067	NM_001178088	SYNJ2	synaptojanin 2	6q25.3
16721304	-0.603927	1.51985	2.69499	2.09106	NM_001005180	OR56B1	olfactory receptor, family 56, subfamily B, member 1	11p15.4
16912354	-0.603929	1.51985	7.48134	6.87741	NR_003677	MCTS2P	malignant T-cell amplified sequence 2, pseudogene	20q11.2
17053697	-0.604515	1.52047	4.43415	3.82964	XR_428270	LOC644090	uncharacterized LOC644090	7q36.1
16782251	-0.604606	1.52056	6.7216	6.117	NM_017924	C14orf119	chromosome 14 open reading frame 119	14q11.2
16921433	-0.604981	1.52096	6.67842	6.07344	NM_001039467	RGS19	regulator of G-protein signaling 19	20q13.33
16706200	-0.605024	1.521	9.24603	8.641	NM_003373	VCL	vinculin	10q22.2
16842206	-0.607222	1.52332	5.27271	4.66548	NM_006613	GRAP	GRB2-related adaptor protein	17p11.2
17008463	-0.607548	1.52367	5.56705	4.9595	NM_001199509	NCR2	natural cytotoxicity triggering receptor 2	6p21.1
16864819	-0.607867	1.524	6.14558	5.53771	NM_001297624	ZNF480	zinc finger protein 480	19q13.41
16734967	-0.607883	1.52402	3.27449	2.66661	NM_001005173	OR52L1	olfactory receptor, family 52, subfamily L, member 1	11p15.4
16952925	-0.608333	1.5245	4.55602	3.94769	NM_001190707	ALS2CL	ALS2 C-terminal like	3p21.31
16813820	-0.608364	1.52453	4.45862	3.85026	NR_073405	PRKXP1	protein kinase, X-linked, pseudogene 1	15q26.3
16859900	-0.60846	1.52463	7.79303	7.18457	NM_019070	DDX49	DEAD (Asp-Glu-Ala-Asp) box polypeptide 49	19p12
16967376	-0.608499	1.52467	3.08829	2.47979	NM_001025104	CSN1S1	casein alpha s1	4q21.1
17095671	-0.608539	1.52471	4.24627	3.63773	NR_033912	LOC100129316	uncharacterized LOC100129316	9q22.2
16725184	-0.608585	1.52476	2.47314	1.86455	NM_001243266	MS4A4A	membrane-spanning 4-domains, subfamily A, member 4A	11q12
17002328	-0.608585	1.52476	4.3066	3.69802	NM_002187	IL12B	interleukin 12B	5q33.3
16722550	-0.608689	1.52487	3.75044	3.14175	NM_054032	MRGPRX4	MAS-related GPR, member X4	11p15.1
16979638	-0.608899	1.52509	7.77506	7.16616	NM_001167882	ANKRD50	ankyrin repeat domain 50	4q28.1
16861596	-0.6089	1.5251	3.6992	3.0903	NR_040013	LOC644554	uncharacterized LOC644554	19q13.13
17068841	-0.6089	1.5251	3.24459	2.63569	NM_001007176	C8orf22	chromosome 8 open reading frame 22	8q11
17004657	-0.608975	1.52518	7.64236	7.03338	NM_001718	BMP6	bone morphogenetic protein 6	6p24-p23
16666326	-0.609597	1.52583	4.93385	4.32426	NM_001160011	ST6GALNAC3	ST6 (alpha-N-acetyl-neuraminyl-2,3-beta-galactosyl-1,3)-N-acetylgalactosaminide alpha-2,6-sialyltransferase 3	1p31.1
16852905	-0.609862	1.52611	6.10468	5.49482	NM_001031848	SERPINB8	serpin peptidase inhibitor, clade B (ovalbumin), member 8	18q22.1
16746930	-0.610142	1.52641	6.18077	5.57062	NM_001168320	TSPAN9	tetraspanin 9	12p13.33-p13.32
16664048	-0.610566	1.52686	8.06268	7.45211	NM_000374	UROD	uroporphyrinogen decarboxylase	1p34
17052413	-0.61062	1.52692	4.66843	4.05781	NM_016943	TAS2R3	taste receptor, type 2, member 3	7q31.3-q32
17001005	-0.611101	1.52742	5.73738	5.12628	NM_001278613	PCDH1	protocadherin 1	5q31.3
16819539	-0.611404	1.52775	7.89503	7.28363	NM_001145770	ADGRG1	adhesion G protein-coupled receptor G1	16q21
16994314	-0.612606	1.52902	3.98283	3.37023	ENST00000506620	TAS2R1	taste receptor, type 2, member 1	5p15
16927827	-0.612752	1.52917	5.84129	5.22854	OTTHUMT00000321844	IGLV3-9	immunoglobulin lambda variable 3-9 (gene/pseudogene)	22q11.2
16996684	-0.612809	1.52923	6.56598	5.95317	NM_197941	ADAMTS6	ADAM metallopeptidase with thrombospondin type 1 motif 6	5q12
16919769	-0.612911	1.52934	7.78015	7.16724	NM_020967	NCOA5	nuclear receptor coactivator 5	20q13.12
17110365	-0.613093	1.52953	4.71578	4.10269	NR_029635	MIR221	microRNA 221	Xp11.3
16776431	-0.613103	1.52955	6.90769	6.29459	NM_001846	COL4A2	collagen, type IV, alpha 2	13q34
16744049	-0.613112	1.52956	7.95613	7.34302	NM_017515	SLC35F2	solute carrier family 35, member F2	11q22.3
16968107	-0.613165	1.52961	5.54853	4.93537	NM_020236	MRPL1	mitochondrial ribosomal protein L1	4q21.1
16756212	-0.613295	1.52975	5.76227	5.14898	NM_001173982	CHST11	carbohydrate (chondroitin 4) sulfotransferase 11	12q
16682425	-0.613304	1.52976	9.79111	9.17781	NM_001136204	RCC2	regulator of chromosome condensation 2	1p36.13
17096722	-0.613545	1.53001	1.73214	1.11859	BC136824	OR13C2	olfactory receptor, family 13, subfamily C, member 2	9q31.1
17116065	-0.614001	1.5305	2.77558	2.16158	NR_001551	TTTY12	testis-specific transcript, Y-linked 12 (non-protein coding)	Yp11.2
16693375	-0.614129	1.53063	6.21427	5.60014	NM_001014450	SPRR2F	small proline-rich protein 2F	1q21-q22
16823848	-0.614385	1.53091	4.92436	4.30997	NM_001079512	TVP23A	trans-golgi network vesicle protein 23 homolog A (S. cerevisiae)	16p13.13
16781997	-0.614488	1.53101	2.55794	1.94345	OTTHUMT00000410933	TRDJ4	T cell receptor delta joining 4	14q11.2
17057525	-0.615376	1.53196	7.13291	6.51753	NM_022748	TNS3	tensin 3	7p12.3
16727351	-0.615858	1.53247	9.19187	8.57602	NM_030981	RAB1B	RAB1B, member RAS oncogene family	11q12
16862572	-0.615873	1.53249	4.88379	4.26791	NM_001277163	CEACAM3	carcinoembryonic antigen-related cell adhesion molecule 3	19q13.2
16816016	-0.616007	1.53263	4.70166	4.08565	NR_030177	MIR193B	microRNA 193b	16p13.12
16713760	-0.616559	1.53321	5.10398	4.48742	NR_003277	HNRNPA1P33	heterogeneous nuclear ribonucleoprotein A1 pseudogene 33	10q11.22
16934109	-0.61669	1.53335	7.0004	6.38371	NM_014338	PISD	phosphatidylserine decarboxylase	22q12.2
17114220	-0.617358	1.53406	3.48416	2.8668	NM_001170701	MBNL3	muscleblind-like splicing regulator 3	Xq26.2
16832293	-0.618023	1.53477	4.99903	4.381	NM_021012	KCNJ12	potassium channel, inwardly rectifying subfamily J, member 12	17p11.2
16823649	-0.618272	1.53504	7.95169	7.33341	NM_001308096	GLYR1	glyoxylate reductase 1 homolog (Arabidopsis)	16p13.3
17101422	-0.618414	1.53519	6.18993	5.57151	NM_001256944	CLCN4	chloride channel, voltage-sensitive 4	Xp22.3
16985688	-0.618669	1.53546	4.9017	4.28303	NM_001038603	MARVELD2	MARVEL domain containing 2	5q13.2
16988781	-0.6187	1.53549	4.33864	3.71994	NM_001048252	CTXN3	cortexin 3	5q23.2
16699983	-0.618708	1.5355	6.95402	6.33531	NM_001271681	PYCR2	pyrroline-5-carboxylate reductase family, member 2	1q42.12
17080450	-0.618845	1.53565	8.46001	7.84116	NM_000127	EXT1	exostosin glycosyltransferase 1	8q24.11
16987464	-0.619922	1.53679	3.39595	2.77602	ENST00000509602	CAST	calpastatin	5q15
16702330	-0.620123	1.53701	6.21004	5.58992	NM_031923	TAF3	TATA box binding protein associated factor 3	10p15.1
16854690	-0.620457	1.53736	3.84696	3.2265	NM_145756	ZNF396	zinc finger protein 396	18q12
17055447	-0.620537	1.53745	4.93074	4.3102	NM_005924	MEOX2	mesenchyme homeobox 2	7p22.1-p21.3
16669347	-0.620864	1.5378	4.34694	3.72607	NM_001005783	HAO2	hydroxyacid oxidase 2 (long chain)	1p12
16900160	-0.620864	1.5378	4.00926	3.38839	AF049684	IGKV2-29	immunoglobulin kappa variable 2-29 (gene/pseudogene)	2p12
17010188	-0.620864	1.5378	2.62413	2.00327	NR_121615	LINC01626	long intergenic non-protein coding RNA 1626	6q13
17081299	-0.620864	1.5378	4.55513	3.93426	NM_001204824	KCNQ3	potassium channel, voltage gated KQT-like subfamily Q, member 3	8q24
17102508	-0.620864	1.5378	3.55327	2.9324	NM_001013736	FAM47C	family with sequence similarity 47, member C	Xp21.1
16927840	-0.621048	1.53799	6.05561	5.43456	ENST00000610541	IGLL5	immunoglobulin lambda-like polypeptide 5	22q11.22
16856910	-0.622244	1.53927	8.23688	7.61463	NM_020170	NCLN	nicalin	19p13.3
16975015	-0.622511	1.53955	4.45796	3.83545	NM_000730	CCKAR	cholecystokinin A receptor	4p15.2
16745509	-0.622556	1.5396	2.39864	1.77608	NR_029515	MIR100	microRNA 100	11q24.1
16815815	-0.622651	1.5397	7.25644	6.63379	NM_001278506	NUBP1	nucleotide binding protein 1	16p13.13
17020846	-0.622985	1.54006	6.2047	5.58171	NM_004370	COL12A1	collagen, type XII, alpha 1	6q12-q13
17012707	-0.623037	1.54011	6.36968	5.74664	NR_002434	SNORD101	small nucleolar RNA, C/D box 101	6q23.2
16856257	-0.62332	1.54042	11.0692	10.4459	NM_002819	PTBP1	polypyrimidine tract binding protein 1	19p13.3
16788721	-0.624099	1.54125	3.45084	2.82674	NR_029890	MIR323A	microRNA 323a	14q32.31
16922070	-0.624129	1.54128	3.38491	2.76078	NM_181605	KRTAP6-3	keratin associated protein 6-3	21q22.1
16752181	-0.624174	1.54133	2.73922	2.11504	NM_001258285	OR2AP1	olfactory receptor, family 2, subfamily AP, member 1	12q13.2
16742352	-0.624176	1.54133	4.91177	4.28759	XM_011545239	WNT11	wingless-type MMTV integration site family, member 11	11q13.5
16905238	-0.624176	1.54133	4.63805	4.01387	NM_001077269	WIPF1	WAS/WASL interacting protein family, member 1	2q31.1
16962261	-0.624176	1.54133	3.15797	2.5338	NR_046593	EIF2B5-AS1	EIF2B5 antisense RNA 1	3q27.1
16778632	-0.624488	1.54166	4.10068	3.47619	NM_024058	SMIM2	small integral membrane protein 2	13q14.11
16687602	-0.624491	1.54167	4.48832	3.86383	NM_001114108	TTC22	tetratricopeptide repeat domain 22	1p32.3
16927749	-0.624491	1.54167	3.4902	2.86571	OTTHUMT00000321110	IGLV1-44	immunoglobulin lambda variable 1-44	22q11.2
17097653	-0.624491	1.54167	3.56968	2.94519	NM_001244	TNFSF8	tumor necrosis factor (ligand) superfamily, member 8	9q33
16846661	-0.624536	1.54171	7.31014	6.68561	NM_016504	MRPL27	mitochondrial ribosomal protein L27	17q21.3-q22
17099083	-0.624706	1.5419	7.93917	7.31447	NM_000113	TOR1A	torsin family 1, member A (torsin A)	9q34
16659366	-0.624818	1.54202	3.89892	3.2741	NM_001080830	PRAMEF12	PRAME family member 12	1p36.21
16751554	-0.624948	1.54216	7.23663	6.61168	NM_000224	KRT18	keratin 18, type I	12q13
16696108	-0.625267	1.5425	4.64976	4.02449	NR_125956	LOC101928565	uncharacterized LOC101928565	1q24.2
16787135	-0.625298	1.54253	7.81835	7.19306	NM_013231	FLRT2	fibronectin leucine rich transmembrane protein 2	14q24-q32
17079353	-0.625516	1.54276	4.63955	4.01403	NM_001001557	GDF6	growth differentiation factor 6	8q22.1
16938707	-0.625652	1.54291	3.89784	3.27219	NM_005508	CCR4	chemokine (C-C motif) receptor 4	3p24
16808094	-0.626217	1.54351	6.90445	6.27824	NM_014793	LCMT2	leucine carboxyl methyltransferase 2	15q15.3
16963368	-0.626856	1.5442	4.42951	3.80265	NM_001077657	SMCO1	single-pass membrane protein with coiled-coil domains 1	3q29
17045071	-0.627381	1.54476	4.14062	3.51324	XM_011515675	FLJ20712	uncharacterized FLJ20712	7p14.3
17015477	-0.627396	1.54477	6.14956	5.52217	NM_001142541	SLC35B3	solute carrier family 35 (adenosine 3-phospho 5-phosphosulfate transporter), member B3	6p24.3
16949785	-0.627523	1.54491	5.41918	4.79166	NR_047573	TMEM44-AS1	TMEM44 antisense RNA 1	3q29
17050988	-0.627524	1.54491	3.30119	2.67367	L13779	SPAM1	sperm adhesion molecule 1 (PH-20 hyaluronidase, zona pellucida binding)	7q31.3
16860232	-0.627567	1.54496	2.87325	2.24568	NM_001242680	ZNF729	zinc finger protein 729	19p12
17059451	-0.627828	1.54524	4.03728	3.40946	NM_000443	ABCB4	ATP binding cassette subfamily B member 4	7q21.1
16899335	-0.62839	1.54584	8.02976	7.40137	NM_181575	AUP1	ancient ubiquitous protein 1	2p13
16945447	-0.628569	1.54603	6.68596	6.05739	NR_037893	TMCC1-AS1	TMCC1 antisense RNA 1 (head to head)	3q22.1
16788673	-0.628747	1.54622	3.61872	2.98997	NR_003212	SNORD114-19	small nucleolar RNA, C/D box 114-19	14q32
16708020	-0.628779	1.54626	4.57155	3.94277	NM_001134670	HOGA1	4-hydroxy-2-oxoglutarate aldolase 1	10q24.2
16874591	-0.629136	1.54664	4.83326	4.20412	NM_001160328	SYT3	synaptotagmin III	19q13.33
16869017	-0.629376	1.5469	8.34079	7.71141	NM_032377	ELOF1	ELF1 homolog, elongation factor 1	19p13.2
17111435	-0.62955	1.54708	3.97246	3.34291	NM_001002838	WNK3	WNK lysine deficient protein kinase 3	Xp11.22
16930570	-0.629614	1.54715	6.36243	5.73282	NM_031488	L3MBTL2	l(3)mbt-like 2 (Drosophila)	22q13.31-q13.33
16741393	-0.629773	1.54732	5.27353	4.64375	NM_005117	FGF19	fibroblast growth factor 19	11q13.1
16849982	-0.630513	1.54812	7.61397	6.98345	NM_005782	ALYREF	Aly/REF export factor	17q25.3
17006881	-0.63102	1.54866	10.6502	10.0192	NM_005346	HSPA1B	heat shock 70kDa protein 1B	6p21.3
16757616	-0.631614	1.5493	6.31909	5.68748	NM_001085481	MAP1LC3B2	microtubule-associated protein 1 light chain 3 beta 2	12q24.22
16882975	-0.631882	1.54959	8.30016	7.66827	NM_001281710	NCAPH	non-SMC condensin I complex subunit H	2q11.2
16820822	-0.632017	1.54973	4.75028	4.11827	NM_001172771	IL34	interleukin 34	16q22.1
17012098	-0.632017	1.54973	3.87054	3.23853	NR_002730	BRD7P3	bromodomain containing 7 pseudogene 3	6q22.31
16951546	-0.632018	1.54973	2.99201	2.36	NR_046652	UBE2E1-AS1	UBE2E1 antisense RNA 1	3p24.3
16954251	-0.632018	1.54973	5.78834	5.15632	NM_005879	TRAIP	TRAF interacting protein	3p21.31
16889530	-0.632607	1.55036	3.70912	3.07651	NM_001261435	CDK15	cyclin-dependent kinase 15	2q33.2
17064459	-0.632676	1.55044	8.01747	7.3848	NM_005692	ABCF2	ATP binding cassette subfamily F member 2	7q36
16681192	-0.632762	1.55053	7.93988	7.30712	NM_024654	NOL9	nucleolar protein 9	1p36.31
16820398	-0.633263	1.55107	8.0349	7.40164	NM_001076785	SLC7A6	solute carrier family 7 (amino acid transporter light chain, y+L system), member 6	16q22.1
16756111	-0.633303	1.55111	6.81213	6.17883	NM_003211	TDG	thymine DNA glycosylase	12q24.1
16974182	-0.633306	1.55112	6.3964	5.76309	NM_001101667	ACOX3	acyl-CoA oxidase 3, pristanoyl	4p15.3
16833488	-0.633987	1.55185	7.01649	6.3825	NM_024864	MRM1	mitochondrial rRNA methyltransferase 1	17q12
17112149	-0.634423	1.55232	6.91928	6.28486	NR_001564	XIST	X inactive specific transcript (non-protein coding)	Xq13.2
16926383	-0.634588	1.55249	4.73835	4.10376	NM_198691	KRTAP10-1	keratin associated protein 10-1	21q22.3
16761238	-0.634826	1.55275	4.65406	4.01924	XR_242911	LOC400002	uncharacterized FLJ46363	12p13.31
16937909	-0.635236	1.55319	7.8554	7.22016	NM_024334	TMEM43	transmembrane protein 43	3p25.1
16943404	-0.635639	1.55363	6.14866	5.51302	NM_017819	TRMT10C	tRNA methyltransferase 10C, mitochondrial RNase P subunit	3q12.3
16934491	-0.635767	1.55376	8.98969	8.35393	NM_002473	MYH9	myosin, heavy chain 9, non-muscle	22q13.1
16866815	-0.635992	1.55401	6.63633	6.00034	NM_031918	KLF16	Kruppel-like factor 16	19p13.3
16851383	-0.636038	1.55406	6.95799	6.32195	NM_005257	GATA6	GATA binding protein 6	18q11.1-q11.2
16835517	-0.636078	1.5541	6.09022	5.45414	NM_001160423	IGF2BP1	insulin-like growth factor 2 mRNA binding protein 1	17q21.32
17102755	-0.63609	1.55411	9.14343	8.50734	NM_001193416	DDX3X	DEAD (Asp-Glu-Ala-Asp) box helicase 3, X-linked	Xp11.3-p11.23
16868638	-0.63618	1.55421	5.52105	4.88487	NM_001031734	FDX1L	ferredoxin 1-like	19p13.2
16661978	-0.636231	1.55426	8.01158	7.37535	NM_175852	TXLNA	taxilin alpha	1p35.1
16949827	-0.637512	1.55564	4.84506	4.20754	NR_102710	XXYLT1-AS2	XXYLT1 antisense RNA 2	3q29
16870821	-0.637635	1.55578	4.92929	4.29165	NM_173531	ZNF100	zinc finger protein 100	19p12
16796990	-0.637909	1.55607	3.85477	3.21686	NR_033938	LINC00605	long intergenic non-protein coding RNA 605	14q32.32
16864934	-0.637983	1.55615	3.93187	3.29389	NR_003699	ZNF525	zinc finger protein 525	19q13.42
16726860	-0.638456	1.55666	5.88999	5.25153	NM_001300832	FRMD8	FERM domain containing 8	11q13
16954724	-0.638771	1.557	5.44612	4.80735	NM_017442	TLR9	toll-like receptor 9	3p21.3
16786264	-0.638789	1.55702	4.24648	3.60769	NM_152331	ACOT4	acyl-CoA thioesterase 4	14q24.3
17017625	-0.639212	1.55748	6.34741	5.7082	NR_001284	TNXA	tenascin XA (pseudogene)	6p21.3
16956532	-0.63938	1.55766	4.89878	4.2594	NM_016206	VGLL3	vestigial-like family member 3	3p12.1
16993701	-0.6395	1.55779	3.91034	3.27084	NR_104613	HRAT5	heart tissue-associated transcript 5	5p15.33
16660596	-0.639614	1.55791	5.50402	4.8644	NM_001309192	EPHB2	EPH receptor B2	1p36.1-p35
16817869	-0.639904	1.55823	5.73681	5.09691	NM_001214906	ZNF48	zinc finger protein 48	16p11.2
16666437	-0.640173	1.55852	7.07189	6.43172	NM_007034	DNAJB4	DnaJ (Hsp40) homolog, subfamily B, member 4	1p31.1
16686111	-0.640254	1.5586	4.27445	3.63419	NM_001164829	C1orf210	chromosome 1 open reading frame 210	1p34.2
16807605	-0.640323	1.55868	6.37998	5.73966	NM_007280	OIP5	Opa interacting protein 5	15q15.1
16692943	-0.640367	1.55873	8.57375	7.93338	NM_001038707	CDC42SE1	CDC42 small effector 1	1q21.3
16788578	-0.642684	1.56123	5.11673	4.47405	NR_003232	SNORD113-4	small nucleolar RNA, C/D box 113-4	14q32.31
16752659	-0.642825	1.56138	7.50804	6.86522	NM_002898	RBMS2	RNA binding motif, single stranded interacting protein 2	12q13.3
17117928	-0.643657	1.56228	6.09401	5.45035	AF427488	LINC00315	long intergenic non-protein coding RNA 315	21q22.3
16878699	-0.64396	1.56261	7.1243	6.48034	NM_001002257	LCLAT1	lysocardiolipin acyltransferase 1	2p23.1
16818359	-0.644069	1.56273	6.9013	6.25723	NM_001042454	TGFB1I1	transforming growth factor beta 1 induced transcript 1	16p11.2
16974280	-0.644193	1.56286	7.48931	6.84512	NM_005112	WDR1	WD repeat domain 1	4p16.1
16875530	-0.644372	1.56306	4.75646	4.11209	NM_001127255	NLRP7	NLR family, pyrin domain containing 7	19q13.42
16684406	-0.644386	1.56307	7.38006	6.73567	NM_004814	SNRNP40	small nuclear ribonucleoprotein, U5 40kDa subunit	1p35.2
17103647	-0.644922	1.56365	3.9914	3.34647	NM_001472	GAGE2C	G antigen 2C	Xp11.23
16909170	-0.645145	1.5639	5.63732	4.99218	XM_006712249	COL4A4	collagen, type IV, alpha 4	2q35-q37
16852812	-0.64535	1.56412	7.48979	6.84444	NM_002639	SERPINB5	serpin peptidase inhibitor, clade B (ovalbumin), member 5	18q21.33
16708533	-0.645412	1.56419	7.51249	6.86707	NM_001288727	PPRC1	peroxisome proliferator-activated receptor gamma, coactivator-related 1	10q24.32
16892231	-0.64553	1.56431	4.48752	3.84199	NM_001632	ALPP	alkaline phosphatase, placental	2q37
17096405	-0.64592	1.56474	5.52703	4.8811	NM_016481	TRMO	tRNA methyltransferase O	9q22.33
16660008	-0.647231	1.56616	4.74484	4.09761	AK127830	LOC400743	uncharacterized LOC400743	1p36.13
16696328	-0.647308	1.56624	3.44306	2.79575	NR_026957	LINC01142	long intergenic non-protein coding RNA 1142	1q24.2
16800095	-0.64767	1.56664	9.22681	8.57914	NM_003825	SNAP23	synaptosome associated protein 23kDa	15q14
16870200	-0.647898	1.56688	4.25285	3.60495	NM_004335	BST2	bone marrow stromal cell antigen 2	19p13.1
16977389	-0.648112	1.56712	3.62493	2.97682	NR_024087	LINC00575	long intergenic non-protein coding RNA 575	4q21.3
16968497	-0.648595	1.56764	5.00634	4.35775	NM_001025616	ARHGAP24	Rho GTPase activating protein 24	4q22.1
16738704	-0.648596	1.56764	3.77876	3.13016	NM_001001954	OR5A2	olfactory receptor, family 5, subfamily A, member 2	11q12.1
16863104	-0.64914	1.56823	9.47254	8.8234	NM_001128916	TOMM40	translocase of outer mitochondrial membrane 40 homolog (yeast)	19q13
16882285	-0.649358	1.56847	6.26866	5.6193	NM_006634	VAMP5	vesicle associated membrane protein 5	2p11.2
17113463	-0.649769	1.56892	3.7578	3.10803	NM_001243963	LRCH2	leucine-rich repeats and calponin homology (CH) domain containing 2	Xq23
16663376	-0.65033	1.56953	5.31744	4.66711	NM_001242739	ZNF691	zinc finger protein 691	1p34.2
16869126	-0.65036	1.56956	3.75635	3.10599	NM_001080821	ZNF799	zinc finger protein 799	19p13.2
16812215	-0.650486	1.5697	5.94229	5.2918	NM_014272	ADAMTS7	ADAM metallopeptidase with thrombospondin type 1 motif 7	15q24.2
16690019	-0.650679	1.56991	3.34266	2.69198	NM_001010861	PLPPR5	phospholipid phosphatase related 5	1p21.3
16982810	-0.650679	1.56991	3.94738	3.2967	NR_104617	LINC01377	long intergenic non-protein coding RNA 1377	5p15.33
17094943	-0.650679	1.56991	3.55365	2.90297	NR_125791	RORB-AS1	RORB antisense RNA 1	9q21.13
17103620	-0.650679	1.56991	4.07019	3.41952	uc004dnn.4	GAGE13	G antigen 13	Xp11.23
16712755	-0.65068	1.56991	4.5772	3.92652	NR_003525	LRRC37A6P	leucine rich repeat containing 37, member A6, pseudogene	10p12.1
16797447	-0.652052	1.5714	3.42903	2.77698	BC011857	IGHM	immunoglobulin heavy constant mu	14q32.33
16819213	-0.652719	1.57213	3.37927	2.72655	NR_001447	MT1L	metallothionein 1L (gene/pseudogene)	16q13
17103282	-0.653057	1.5725	7.71295	7.05989	NM_001282157	FTSJ1	FtsJ RNA methyltransferase homolog 1 (E. coli)	Xp11.23
16875340	-0.653151	1.5726	5.3236	4.67045	NM_001081450	LILRB3	leukocyte immunoglobulin-like receptor, subfamily B (with TM and ITIM domains), member 3	19q13.4
16863652	-0.653261	1.57272	7.5318	6.87854	NM_014601	EHD2	EH domain containing 2	19q13.3
16731269	-0.653293	1.57275	4.73411	4.08082	NR_126004	LOC283140	uncharacterized LOC283140	11q23.1
16795819	-0.653589	1.57308	5.52083	4.86724	NM_001177676	GPR68	G protein-coupled receptor 68	14q31
16830220	-0.653641	1.57313	5.43224	4.7786	NR_002710	ALOX12P2	arachidonate 12-lipoxygenase pseudogene 2	17p13
17052823	-0.654288	1.57384	7.60934	6.95505	NM_001010972	ZYX	zyxin	7q32
17103696	-0.654559	1.57413	2.87109	2.21653	NM_001040663	GAGE1	G antigen 1	Xp11.23
16725356	-0.655613	1.57529	6.87627	6.22066	NM_024098	CCDC86	coiled-coil domain containing 86	11q12.2
16760437	-0.655992	1.5757	7.48058	6.82459	NM_001033714	NOP2	NOP2 nucleolar protein	12p13
16717005	-0.656221	1.57595	5.02767	4.37144	NM_152309	PIK3AP1	phosphoinositide-3-kinase adaptor protein 1	10q24.1
16924217	-0.656627	1.57639	3.69131	3.03468	NM_001256370	SAMSN1	SAM domain, SH3 domain and nuclear localization signals 1	21q11
16810322	-0.65671	1.57648	5.78358	5.12687	AK092594	LOC100128979	uncharacterized LOC100128979	15q22.2
16788659	-0.656754	1.57653	5.91488	5.25813	NR_003205	SNORD114-12	small nucleolar RNA, C/D box 114-12	14q32
16682259	-0.657163	1.57698	5.32817	4.67101	NR_026752	CROCCP2	ciliary rootlet coiled-coil, rootletin pseudogene 2	1p36.13
16856226	-0.657244	1.57707	4.92706	4.26982	NM_001300812	FGF22	fibroblast growth factor 22	19p13.3
17117408	-0.657244	1.57707	4.69608	4.03884	AK295076	LOC100506257	uncharacterized LOC100506257	1p21-p13
17001357	-0.657245	1.57707	3.57146	2.91421	NM_206966	C5orf46	chromosome 5 open reading frame 46	5q32
16706499	-0.657254	1.57708	9.63983	8.98258	NM_005729	PPIF	peptidylprolyl isomerase F	10q22.3
16738599	-0.657845	1.57772	4.55991	3.90207	NM_001004459	OR1S2	olfactory receptor, family 1, subfamily S, member 2	11q12.1
17019778	-0.657845	1.57772	4.0566	3.39875	NM_025048	ADGRF1	adhesion G protein-coupled receptor F1	6p12.3
16919538	-0.657894	1.57778	5.30469	4.64679	NM_080869	WFDC12	WAP four-disulfide core domain 12	20q13.12
16721525	-0.658734	1.5787	2.91417	2.25544	NM_001004460	OR10A2	olfactory receptor, family 10, subfamily A, member 2	11p15.4
16732067	-0.658735	1.5787	6.26387	5.60514	NM_198489	CCDC84	coiled-coil domain containing 84	11q23.3
16829718	-0.658735	1.5787	4.72288	4.06414	NM_012352	OR1A2	olfactory receptor, family 1, subfamily A, member 2	17p13.3
16884980	-0.658736	1.5787	5.58279	4.92405	NM_183240	TMEM37	transmembrane protein 37	2q14.2
16778166	-0.658886	1.57886	5.0461	4.38721	NM_001142364	ALG5	ALG5, dolichyl-phosphate beta-glucosyltransferase	13q13.3
16865020	-0.659049	1.57904	3.32655	2.6675	NR_030182	MIR498	microRNA 498	19q13.42
17005121	-0.659143	1.57914	5.12155	4.46241	NM_001143941	RBM24	RNA binding motif protein 24	6p22.3
16737344	-0.659477	1.57951	4.22067	3.5612	NM_001001991	PAMR1	peptidase domain containing associated with muscle regeneration 1	11p13
16683250	-0.659654	1.5797	6.62485	5.96519	NM_001142546	LUZP1	leucine zipper protein 1	1p36
16733920	-0.659801	1.57986	7.76679	7.10699	NM_002939	RNH1	ribonuclease/angiogenin inhibitor 1	11p15.5
16874568	-0.660525	1.58066	6.35704	5.69651	NM_001270639	JOSD2	Josephin domain containing 2	19q13.33
16966855	-0.660534	1.58067	4.56737	3.90683	NM_000222	KIT	v-kit Hardy-Zuckerman 4 feline sarcoma viral oncogene homolog	4q12
16735219	-0.660563	1.5807	2.86353	2.20296	NM_003696	OR6A2	olfactory receptor, family 6, subfamily A, member 2	11p15
16820414	-0.660969	1.58114	7.92623	7.26526	NM_001184824	PRMT7	protein arginine methyltransferase 7	16q22.1
16752174	-0.66302	1.58339	2.55891	1.89589	NM_054105	OR6C2	olfactory receptor, family 6, subfamily C, member 2	12q13.2
17016506	-0.663617	1.58405	7.46197	6.79835	NM_003546	HIST1H4L	histone cluster 1, H4l	6p22.1
16696591	-0.663998	1.58447	3.2189	2.5549	NR_121196	LOC101928696	uncharacterized LOC101928696	1q25.1
16815415	-0.664156	1.58464	5.19973	4.53557	NM_005741	ZNF263	zinc finger protein 263	16p13.3
16937167	-0.665201	1.58579	4.46417	3.79897	NR_121663	LOC101927416	uncharacterized LOC101927416	3p25.3
16812773	-0.665202	1.58579	5.13719	4.47199	AB067507	CSPG4P5	chondroitin sulfate proteoglycan 4 pseudogene 5	15q25.2
16943763	-0.665859	1.58651	6.58073	5.91487	NM_001243286	PVRL3	poliovirus receptor-related 3	3q13
16689332	-0.665919	1.58658	3.17884	2.51293	NM_002053	GBP1	guanylate binding protein 1, interferon-inducible	1p22.2
16976571	-0.66592	1.58658	2.44709	1.78117	NM_001297616	UGT2B4	UDP glucuronosyltransferase 2 family, polypeptide B4	4q13.3
16737194	-0.665921	1.58658	5.66852	5.0026	NM_001166692	C11orf91	chromosome 11 open reading frame 91	11p13
16781456	-0.665921	1.58658	2.9324	2.26648	NM_001005486	OR4K15	olfactory receptor, family 4, subfamily K, member 15	14q11.2
16897834	-0.66653	1.58725	11.0715	10.405	NM_001039348	EFEMP1	EGF containing fibulin-like extracellular matrix protein 1	2p16
16660736	-0.66707	1.58784	3.95332	3.28625	NM_017761	PNRC2	proline-rich nuclear receptor coactivator 2	1p36.11
16743593	-0.667277	1.58807	4.82427	4.15699	NM_004621	TRPC6	transient receptor potential cation channel, subfamily C, member 6	11q22.1
16851926	-0.667469	1.58828	6.51615	5.84868	NR_024565	ZNF271P	zinc finger protein 271, pseudogene	18q12
16824463	-0.667921	1.58878	7.14793	6.48001	NM_001019	RPS15A	ribosomal protein S15a	16p
16989265	-0.668185	1.58907	5.53396	4.86578	NM_001289984	JADE2	jade family PHD finger 2	5q31.1
17066791	-0.668469	1.58939	5.78222	5.11376	NM_001160036	RHOBTB2	Rho-related BTB domain containing 2	8p21.3
16817692	-0.668935	1.5899	6.81562	6.14668	NM_001293204	MVP	major vault protein	16p11.2
17098491	-0.668939	1.5899	6.77041	6.10147	ENST00000483598	RPL12	ribosomal protein L12	9q34
16740630	-0.669607	1.59064	6.68526	6.01566	NM_001300844	FOSL1	FOS-like antigen 1	11q13
16934218	-0.669901	1.59096	3.25584	2.58594	NR_001450	RFPL3S	RFPL3 antisense	22q12.3
17001299	-0.670773	1.59193	7.14462	6.47385	NM_001197294	DPYSL3	dihydropyrimidinase-like 3	5q32
16872956	-0.670799	1.59195	3.17802	2.50722	OTTHUMT00000323053	CEACAMP10	carcinoembryonic antigen-related cell adhesion molecule pseudogene 10	19q13.2
16867197	-0.671504	1.59273	6.80447	6.13297	NM_001348	DAPK3	death-associated protein kinase 3	19p13.3
16806564	-0.671939	1.59321	7.76175	7.08981	NM_017762	MTMR10	myotubularin related protein 10	15q13.3
17005569	-0.67228	1.59359	11.4465	10.7742	NM_005321	HIST1H1E	histone cluster 1, H1e	6p21.3
16705620	-0.672842	1.59421	7.21391	6.54106	NM_012339	TSPAN15	tetraspanin 15	10q22.1
16761807	-0.672906	1.59428	4.34908	3.67617	NM_001013698	SMCO3	single-pass membrane protein with coiled-coil domains 3	12p12.3
16684674	-0.672907	1.59428	5.00864	4.33573	NR_026850	MTMR9LP	myotubularin related protein 9-like, pseudogene	1p35.1
17083793	-0.672922	1.5943	5.07628	4.40336	NM_001040272	ADAMTSL1	ADAMTS like 1	9p21.3
16748227	-0.672988	1.59437	2.68471	2.01172	NM_001291822	KLRF1	killer cell lectin-like receptor subfamily F, member 1	12p13.31
16872443	-0.673742	1.59521	6.5358	5.86206	NM_013376	SERTAD1	SERTA domain containing 1	19q13.1-q13.2
17089626	-0.673756	1.59522	7.57462	6.90087	NM_001135947	URM1	ubiquitin related modifier 1	9q34.11
16806097	-0.674622	1.59618	4.90922	4.2346	NM_002487	NDN	necdin, MAGE family member	15q11.2
17112471	-0.674807	1.59638	4.68166	4.00685	NM_001177478	HDX	highly divergent homeobox	Xq21.1
16800839	-0.674955	1.59655	5.56102	4.88606	NM_001025248	DUT	deoxyuridine triphosphatase	15q21.1
16725099	-0.67536	1.597	3.81637	3.14101	NM_001004711	OR4D9	olfactory receptor, family 4, subfamily D, member 9	11q12.1
16882763	-0.67536	1.597	3.30536	2.63	OTTHUMT00000323293	IGKV6D-41	immunoglobulin kappa variable 6D-41 (non-functional)	2p12
16976480	-0.67536	1.597	2.60624	1.93088	NR_027094	SYT14P1	synaptotagmin XIV pseudogene 1	4q13.2
16846173	-0.675389	1.59703	6.07615	5.40076	NR_029687	MIR152	microRNA 152	17q21.32
16897167	-0.67568	1.59735	3.39592	2.72024	NR_033831	LINC01121	long intergenic non-protein coding RNA 1121	2p21
16980071	-0.675815	1.5975	2.89436	2.21854	NM_001277353	MGAT4D	MGAT4 family, member D	4q31.1
16790529	-0.676792	1.59858	7.07405	6.39726	NM_001077351	RBM23	RNA binding motif protein 23	14q11.2
17103655	-0.676948	1.59875	5.08901	4.41206	NM_001098408	GAGE12C	G antigen 12C	Xp11.23
17103661	-0.676948	1.59875	5.08901	4.41206	NM_001098408	GAGE12C	G antigen 12C	Xp11.23
17103667	-0.676948	1.59875	5.08901	4.41206	NM_001098408	GAGE12C	G antigen 12C	Xp11.23
16701403	-0.677031	1.59885	5.17604	4.49901	NR_040002	LOC255654	uncharacterized LOC255654	1q44
16706445	-0.677042	1.59886	3.96457	3.28753	NR_073447	LINC00595	long intergenic non-protein coding RNA 595	10q22.3
16734929	-0.677086	1.59891	5.77491	5.09783	NM_033034	TRIM5	tripartite motif containing 5	11p15
16842472	-0.677739	1.59963	7.2076	6.52986	NM_003876	TMEM11	transmembrane protein 11	17p11.2
16954214	-0.678634	1.60062	3.2655	2.58687	XM_011533696	CDHR4	cadherin-related family member 4	3p21.31
17073990	-0.678707	1.6007	4.39075	3.71204	NR_026974	ZNF252P-AS1	ZNF252P antisense RNA 1	8q24.3
16959320	-0.678724	1.60072	3.1026	2.42388	XR_241567	BFSP2-AS1	BFSP2 antisense RNA 1	3q22.1
17081022	-0.678724	1.60072	2.8124	2.13367	NR_119373	PCAT2	prostate cancer associated transcript 2 (non-protein coding)	8q24.21
17085183	-0.678724	1.60072	1.94723	1.2685	ENST00000612305	FAM74A6	family with sequence similarity 74, member A6	9p12
16830589	-0.678725	1.60072	6.27412	5.59539	NM_004870	MPDU1	mannose-P-dolichol utilization defect 1	17p13.1-p12
16721732	-0.678819	1.60083	7.60605	6.92723	NR_002977	SNORA3B	small nucleolar RNA, H/ACA box 3B	11p15.4
16824046	-0.680389	1.60257	6.86451	6.18412	NM_001099455	CPPED1	calcineurin-like phosphoesterase domain containing 1	16p13.12
16721861	-0.6805	1.6027	7.61845	6.93795	NM_001297714	SWAP70	SWAP switching B-cell complex 70kDa subunit	11p15
16779435	-0.680669	1.60288	5.93883	5.25816	NM_018676	THSD1	thrombospondin type 1 domain containing 1	13q14.3
16710596	-0.680735	1.60296	4.77631	4.09557	XR_946461	LOC728327	hCG1795091	10q26.3
16735656	-0.681358	1.60365	5.48937	4.80801	NR_036539	LOC644656	uncharacterized LOC644656	11p15.4
16825855	-0.681679	1.60401	4.985	4.30332	NM_138447	ZNF689	zinc finger protein 689	16p11.2
16933865	-0.681793	1.60413	4.22529	3.5435	NM_001257378	SEC14L3	SEC14-like lipid binding 3	22q12.2
16990201	-0.681912	1.60426	6.25474	5.57282	NR_026704	VTRNA1-2	vault RNA 1-2	5q31.3
17110920	-0.68233	1.60473	3.41473	2.7324	NM_003785	PAGE1	P antigen family, member 1 (prostate associated)	Xp11.23
16659349	-0.68245	1.60486	4.84915	4.1667	NM_001103170	AADACL3	arylacetamide deacetylase-like 3	1p36.21
16927446	-0.682651	1.60509	6.80046	6.1178	NM_006767	LZTR1	leucine-zipper-like transcription regulator 1	22q11.21|22q11.1-q11.2
16731515	-0.683711	1.60627	3.84897	3.16526	NM_182495	NXPE2	neurexophilin and PC-esterase domain family, member 2	11q23.3
16865082	-0.683948	1.60653	3.40437	2.72042	NR_030212	MIR516B1	microRNA 516b-1	19q13.42
16819509	-0.684154	1.60676	8.30393	7.61978	NM_032940	POLR2C	polymerase (RNA) II (DNA directed) polypeptide C, 33kDa	16q13-q21
17051370	-0.684249	1.60687	4.16943	3.48518	NR_002187	TPI1P2	triosephosphate isomerase 1 pseudogene 2	7q32.1
16723422	-0.684639	1.6073	4.68045	3.99581	NM_012194	KIAA1549L	KIAA1549-like	11p13
16771279	-0.684829	1.60751	4.89634	4.21151	NM_000928	PLA2G1B	phospholipase A2, group IB (pancreas)	12q24.31
16860159	-0.684841	1.60752	5.42605	4.7412	NM_182515	ZNF714	zinc finger protein 714	19p12
16702399	-0.684861	1.60755	5.5514	4.86654	NM_001025076	CELF2	CUGBP, Elav-like family member 2	10p13
16893272	-0.68722	1.61018	6.17943	5.49221	NM_198998	AQP12A	aquaporin 12A	2q37.3
16778790	-0.687649	1.61066	3.94019	3.25254	NM_198849	SIAH3	siah E3 ubiquitin protein ligase family member 3	13q14.13
16857397	-0.687649	1.61066	5.05464	4.367	NM_001017921	VMAC	vimentin-type intermediate filament associated coiled-coil protein	19p13.3
16915070	-0.687649	1.61066	3.82966	3.14201	NM_001013646	FAM209B	family with sequence similarity 209, member B	20q13.31
17018274	-0.688378	1.61147	6.75967	6.07129	NM_001188	BAK1	BCL2-antagonist/killer 1	6p21.3
16918664	-0.688481	1.61159	8.27457	7.58609	NM_001267810	EIF6	eukaryotic translation initiation factor 6	20q12
16714269	-0.688604	1.61172	10.3026	9.61402	NM_006327	TIMM23	translocase of inner mitochondrial membrane 23 homolog (yeast)	10q11.23
17003261	-0.68887	1.61202	7.19737	6.5085	NM_004395	DBN1	drebrin 1	5q35.3
16829738	-0.689013	1.61218	6.2884	5.59938	NM_001031681	CTNS	cystinosin, lysosomal cystine transporter	17p13
16979213	-0.689381	1.61259	3.91242	3.22304	NM_152402	TRAM1L1	translocation associated membrane protein 1-like 1	4q26
16970749	-0.689849	1.61311	2.59984	1.90999	NR_125884	LOC101927305	uncharacterized LOC101927305	4q28.3
16926390	-0.69013	1.61343	4.652	3.96187	ENST00000391620	KRTAP10-3	keratin associated protein 10-3	21q22.3
17015143	-0.690131	1.61343	4.84441	4.15428	NM_001069	TUBB2A	tubulin, beta 2A class IIa	6p25
16718592	-0.690414	1.61375	4.30653	3.61611	NM_001001936	AFAP1L2	actin filament associated protein 1-like 2	10q25.3
16860246	-0.690414	1.61375	3.12416	2.43375	NR_110663	LINC01233	long intergenic non-protein coding RNA 1233	19p12
16985844	-0.690414	1.61375	2.61917	1.92876	NR_003922	PMCHL2	pro-melanin-concentrating hormone-like 2, pseudogene	5q13
16897295	-0.690522	1.61387	4.793	4.10248	ENST00000464527	C2orf61	chromosome 2 open reading frame 61	2p21
16739608	-0.69057	1.61392	6.9868	6.29623	NM_001307977	WDR74	WD repeat domain 74	11q12.3
17092512	-0.690876	1.61426	6.57328	5.8824	NM_178566	ZDHHC21	zinc finger, DHHC-type containing 21	9p22.3
16781980	-0.690899	1.61429	3.20972	2.51882	OTTHUMT00000410665	TRAV39	T cell receptor alpha variable 39	14q11
16961250	-0.691277	1.61471	3.60932	2.91804	NM_178824	WDR49	WD repeat domain 49	3q26.1
16837158	-0.691278	1.61471	4.07005	3.37878	NR_030364	MIR634	microRNA 634	17q24.2
16713572	-0.692239	1.61579	4.33567	3.64343	NM_001039380	C10orf25	chromosome 10 open reading frame 25	10q11.21
16863597	-0.692629	1.61623	6.55386	5.86123	NM_014681	DHX34	DEAH (Asp-Glu-Ala-His) box polypeptide 34	19q13.3
16660260	-0.693564	1.61727	3.88156	3.18799	NM_000871	HTR6	5-hydroxytryptamine (serotonin) receptor 6, G protein-coupled	1p36-p35
16850346	-0.693571	1.61728	5.61675	4.92318	OTTHUMT00000484685	NSFP1	N-ethylmaleimide-sensitive factor pseudogene 1	17q21.31
16913341	-0.694268	1.61806	6.86876	6.17449	NM_006097	MYL9	myosin light chain 9	20q11.23
17053325	-0.694397	1.61821	5.37212	4.67773	NM_138434	ZBED6CL	ZBED6 C-terminal like	7q36.1
16838359	-0.694894	1.61877	8.36954	7.67464	NM_001012270	BIRC5	baculoviral IAP repeat containing 5	17q25
16939660	-0.695145	1.61905	6.60221	5.90707	NM_016305	SS18L2	synovial sarcoma translocation gene on chromosome 18-like 2	3p21
16688212	-0.695178	1.61908	3.4005	2.70532	NR_029516	MIR101-1	microRNA 101-1	1p31.3
16902679	-0.695178	1.61908	4.01647	3.32129	NR_026740	LOC389033	placenta-specific 9 pseudogene	2q21.1
17046249	-0.695403	1.61934	6.51742	5.82202	NM_015969	MRPS17	mitochondrial ribosomal protein S17	7p11
17046559	-0.69561	1.61957	6.90568	6.21007	NR_027392	INTS4P2	integrator complex subunit 4 pseudogene 2	7q11.21
17067696	-0.696258	1.6203	6.60274	5.90648	NM_001159995	NRG1	neuregulin 1	8p12
16741142	-0.696406	1.62046	4.68507	3.98866	NM_000695	ALDH3B2	aldehyde dehydrogenase 3 family, member B2	11q13
16704040	-0.696878	1.62099	3.43952	2.74265	NR_024524	LOC100129055	cyclin Y-like 1 pseudogene	10p11.1
16882362	-0.697121	1.62127	5.25138	4.55426	NR_038888	LOC284950	uncharacterized LOC284950	2p11.2
16848970	-0.697462	1.62165	6.89108	6.19362	NM_032478	MRPL38	mitochondrial ribosomal protein L38	17q25.3
16877941	-0.697651	1.62186	5.55208	4.85442	NM_002246	KCNK3	potassium channel, two pore domain subfamily K, member 3	2p23
16873826	-0.697851	1.62209	4.57038	3.87252	NM_001159322	PLA2G4C	phospholipase A2, group IVC (cytosolic, calcium-independent)	19q13.3
16973934	-0.699552	1.624	5.49006	4.79051	NM_018659	CYTL1	cytokine like 1	4p16-p15
16884426	-0.700578	1.62516	5.36769	4.66711	NM_001128165	FBLN7	fibulin 7	2q13
16914888	-0.700651	1.62524	6.12103	5.42037	NM_014484	MOCS3	molybdenum cofactor synthesis 3	20q13.13
17117740	-0.700651	1.62524	3.55496	2.85431	AK129961	HEXDC-IT1	HEXDC intronic transcript 1	17q25.3
17114922	-0.700801	1.62541	6.42112	5.72032	NM_001013845	CXorf40B	chromosome X open reading frame 40B	Xq28
16840018	-0.701298	1.62597	7.97639	7.2751	NM_001105538	MYBBP1A	MYB binding protein (P160) 1a	17p13.3
17107323	-0.701299	1.62597	4.55756	3.85626	NR_038461	LINC00892	long intergenic non-protein coding RNA 892	Xq26.3
16821621	-0.701347	1.62602	5.2824	4.58105	NM_002163	IRF8	interferon regulatory factor 8	16q24.1
16726081	-0.70195	1.6267	4.15569	3.45374	NM_004585	RARRES3	retinoic acid receptor responder (tazarotene induced) 3	11q23
16742186	-0.70216	1.62694	3.15293	2.45077	NM_001005285	OR2AT4	olfactory receptor, family 2, subfamily AT, member 4	11q13.4
17053384	-0.702223	1.62701	6.72777	6.02554	NM_018326	GIMAP4	GTPase, IMAP family member 4	7q36.1
16962661	-0.702437	1.62725	8.32867	7.62623	NM_021101	CLDN1	claudin 1	3q28-q29
16725846	-0.702474	1.62729	3.0305	2.32803	NM_002411	SCGB2A2	secretoglobin, family 2A, member 2	11q13
16694036	-0.702972	1.62785	5.43755	4.73458	NR_002188	GBAP1	glucosidase, beta, acid pseudogene 1	1q21
16670894	-0.703235	1.62815	6.43463	5.73139	NM_001126337	TUFT1	tuftelin 1	1q21
16862484	-0.70348	1.62843	6.12948	5.426	NM_052848	CCDC97	coiled-coil domain containing 97	19q13.2
16875448	-0.703807	1.6288	4.22647	3.52267	NM_021250	LILRA5	leukocyte immunoglobulin-like receptor, subfamily A (with TM domain), member 5	19q13.4
16670599	-0.704252	1.6293	5.91682	5.21257	NM_001288607	ADAMTSL4	ADAMTS like 4	1q21.3
16691662	-0.704338	1.6294	3.21896	2.51463	NM_021794	ADAM30	ADAM metallopeptidase domain 30	1p12
16798349	-0.704338	1.6294	2.01401	1.30967	NR_003342	SNORD115-25	small nucleolar RNA, C/D box 115-25	15q11.2
16864639	-0.704338	1.6294	4.36957	3.66523	NM_001198558	SIGLEC9	sialic acid binding Ig-like lectin 9	19q13.41
16953454	-0.704338	1.6294	4.68614	3.9818	NM_033199	UCN2	urocortin 2	3p21.3
16991345	-0.705435	1.63064	6.26403	5.55859	NM_198321	GALNT10	polypeptide N-acetylgalactosaminyltransferase 10	5q33.2
16996433	-0.705517	1.63073	8.25532	7.54981	NM_001252226	PLK2	polo-like kinase 2	5q12.1-q13.2
17002846	-0.705652	1.63088	9.57461	8.86895	NM_004417	DUSP1	dual specificity phosphatase 1	5q34
16763577	-0.705718	1.63096	2.91861	2.2129	NM_001143824	SLC38A4	solute carrier family 38, member 4	12q13
16961773	-0.706001	1.63128	6.90848	6.20247	NM_022470	ZMAT3	zinc finger, matrin-type 3	3q26.32
17011279	-0.706275	1.63159	4.82604	4.11977	NM_001198	PRDM1	PR domain containing 1, with ZNF domain	6q21
16875723	-0.706592	1.63194	5.3471	4.64051	NM_001085488	TMEM150B	transmembrane protein 150B	19q13.42
16696270	-0.706593	1.63195	5.27539	4.5688	NM_033418	METTL18	methyltransferase like 18	1q24.2
16663314	-0.707036	1.63245	3.3557	2.64866	XR_946525	PPIH	peptidylprolyl isomerase H (cyclophilin H)	1p34.1
16658525	-0.707171	1.6326	3.61676	2.90959	XR_931849	CAMTA1-IT1	CAMTA1 intronic transcript 1	1p36.23
16765558	-0.708126	1.63368	8.25904	7.55091	NM_002205	ITGA5	integrin alpha 5	12q11-q13
16788685	-0.708163	1.63372	4.77017	4.06201	NR_003215	SNORD114-22	small nucleolar RNA, C/D box 114-22	14q32
16672353	-0.709199	1.6349	4.18311	3.47391	NM_001004472	OR10R2	olfactory receptor, family 10, subfamily R, member 2	1q23.1
16855469	-0.709199	1.6349	4.34337	3.63417	NR_048536	LINC-ROR	long intergenic non-protein coding RNA, regulator of reprogramming	18q21.31
17052619	-0.709199	1.6349	4.67903	3.96983	OTTHUMT00000352511	TRBV20-1	T cell receptor beta variable 20-1	7q34
17005729	-0.70935	1.63507	4.23487	3.52552	NM_001732	BTN1A1	butyrophilin, subfamily 1, member A1	6p22.1
16882599	-0.710328	1.63618	3.5032	2.79287	NM_198274	SMYD1	SET and MYND domain containing 1	2p11.2
17074716	-0.710697	1.63659	2.90561	2.19491	NM_001302695	DEFB134	defensin, beta 134	8p23.1
16951191	-0.710876	1.6368	5.74639	5.03552	NM_005677	COLQ	collagen-like tail subunit (single strand of homotrimer) of asymmetric acetylcholinesterase	3p25
16723546	-0.710877	1.6368	5.76976	5.05888	NM_001752	CAT	catalase	11p13
17005094	-0.710993	1.63693	5.78991	5.07892	NM_006877	GMPR	guanosine monophosphate reductase	6p23
17001757	-0.711667	1.6377	3.66765	2.95599	NR_026867	ZNF300P1	zinc finger protein 300 pseudogene 1 (functional)	5q33.1
16870788	-0.71175	1.63779	4.38104	3.66929	NM_001076675	ZNF626	zinc finger protein 626	19p12
16857163	-0.7129	1.6391	6.22107	5.50817	NM_024333	FSD1	fibronectin type III and SPRY domain containing 1	19p13.3
16871921	-0.714869	1.64133	6.81979	6.10492	NM_001039671	YIF1B	Yip1 interacting factor homolog B (S. cerevisiae)	19q13.2
16999475	-0.718017	1.64492	7.25644	6.53842	NM_001999	FBN2	fibrillin 2	5q23-q31
16881246	-0.71862	1.64561	5.67573	4.95711	NM_017567	NAGK	N-acetylglucosamine kinase	2p13.3
16985704	-0.718745	1.64575	4.56299	3.84424	NM_001205254	OCLN	occludin	5q13.1
16851680	-0.719012	1.64605	3.12174	2.40273	NR_026908	AQP4-AS1	AQP4 antisense RNA 1	18q11.2
16757601	-0.719322	1.64641	5.78078	5.06146	NR_027345	LINC00173	long intergenic non-protein coding RNA 173	12q24.22
17052935	-0.719636	1.64677	4.93907	4.21944	NR_002157	OR2A9P	olfactory receptor, family 2, subfamily A, member 9 pseudogene	7q35
17112925	-0.719637	1.64677	4.20082	3.48118	NM_022052	NXF3	nuclear RNA export factor 3	Xq22
16661377	-0.719812	1.64697	6.44959	5.72978	NM_032125	TMEM222	transmembrane protein 222	1p36.11
16913305	-0.719826	1.64698	6.16085	5.44102	NM_001271874	AAR2	AAR2 splicing factor homolog	20pter-q12
16788780	-0.720397	1.64764	2.3062	1.5858	NR_029704	MIR154	microRNA 154	14q32.31
16849697	-0.720749	1.64804	5.36832	4.64757	NM_002522	NPTX1	neuronal pentraxin I	17q25.3
16854397	-0.720876	1.64818	6.81512	6.09424	NM_001136205	KCTD1	potassium channel tetramerization domain containing 1	18q11.2
16920671	-0.721306	1.64867	6.17297	5.45166	NM_001255976	PMEPA1	prostate transmembrane protein, androgen induced 1	20q13.31-q13.33
16993458	-0.722345	1.64986	7.62424	6.9019	NM_001142298	SQSTM1	sequestosome 1	5q35
16923397	-0.724472	1.6523	7.63616	6.91169	NM_003683	RRP1	ribosomal RNA processing 1	21q22.3
16740320	-0.725116	1.65303	6.40826	5.68315	NM_014205	ZNHIT2	zinc finger, HIT-type containing 2	11q13
16816601	-0.725972	1.65401	4.06181	3.33584	ENST00000501740	ACSM3	acyl-CoA synthetase medium-chain family member 3	16p13.11
16679799	-0.725973	1.65402	4.34235	3.61638	NM_001004696	OR2T4	olfactory receptor, family 2, subfamily T, member 4	1q44
16775030	-0.725973	1.65402	2.5448	1.81882	NR_002793	TPTE2P3	transmembrane phosphoinositide 3-phosphatase and tensin homolog 2 pseudogene 3	13q14.3
16919209	-0.726615	1.65475	7.42351	6.69689	NR_015366	SNHG17	small nucleolar RNA host gene 17	20q11.23
17014543	-0.726822	1.65499	4.429	3.70217	NM_001080378	PACRG	PARK2 co-regulated	6q26
16663773	-0.726866	1.65504	6.85311	6.12624	NM_001039589	DPH2	DPH2 homolog	1p34
16715699	-0.726902	1.65508	4.93536	4.20846	NM_001001791	C10orf55	chromosome 10 open reading frame 55	10q22.2
16846195	-0.726902	1.65508	4.14265	3.41574	NM_001075099	SKAP1	src kinase associated phosphoprotein 1	17q21.32
17107371	-0.726902	1.65508	3.52613	2.79923	NR_028597	SRD5A1P1	steroid-5-alpha-reductase, alpha polypeptide 1 pseudogene 1 (3-oxo-5 alpha-steroid delta 4-dehydrogenase alpha pseudogene)	Xq27.1
16679777	-0.726903	1.65508	3.18865	2.46175	NM_001004686	OR2L2	olfactory receptor, family 2, subfamily L, member 2	1q44
16697660	-0.72724	1.65547	5.47635	4.74911	NR_029612	MIR181B1	microRNA 181b-1	1q32.1
17054328	-0.727264	1.6555	6.50568	5.77842	NM_182491	ZFAND2A	zinc finger, AN1-type domain 2A	7p22.3
16912317	-0.727336	1.65558	5.78089	5.05356	NR_024358	LINC00028	long intergenic non-protein coding RNA 28	20q11.21
16661058	-0.728229	1.6566	5.36678	4.63855	NM_024869	FAM110D	family with sequence similarity 110, member D	1p36.11
16929573	-0.729609	1.65819	8.3789	7.64929	NM_006739	MCM5	minichromosome maintenance complex component 5	22q13.1
16659746	-0.730303	1.65899	5.80294	5.07263	NM_001024215	FBLIM1	filamin binding LIM protein 1	1p36.21
16872824	-0.730441	1.65915	3.08681	2.35637	NM_001816	CEACAM8	carcinoembryonic antigen-related cell adhesion molecule 8	19q13.2
17013279	-0.730785	1.65954	5.95659	5.2258	NM_003764	STX11	syntaxin 11	6q24.2
17104236	-0.731339	1.66018	3.93948	3.20814	XM_011530938	ZC3H12B	zinc finger CCCH-type containing 12B	Xq12
16706807	-0.731483	1.66034	3.58669	2.85521	NR_120670	LOC101929662	uncharacterized LOC101929662	10q23.1
16991010	-0.731902	1.66083	7.25275	6.52084	NM_000112	SLC26A2	solute carrier family 26 (anion exchanger), member 2	5q31-q34
16672893	-0.732641	1.66168	3.95762	3.22497	NM_001136219	FCGR2A	Fc fragment of IgG, low affinity IIa, receptor (CD32)	1q23
16738657	-0.732641	1.66168	3.19152	2.45888	NM_145016	GLYATL2	glycine-N-acyltransferase-like 2	11q12.1
16687875	-0.732893	1.66197	7.11959	6.3867	NM_002228	JUN	jun proto-oncogene	1p32-p31
16782074	-0.732965	1.66205	2.93047	2.19751	OTTHUMT00000410973	TRAJ25	T cell receptor alpha joining 25 (non-functional)	14q11
16666319	-0.733821	1.66304	2.52935	1.79553	NR_125939	LOC101927342	uncharacterized LOC101927342	1p31.1
16691023	-0.734061	1.66331	6.39535	5.66129	NM_001166496	SLC16A1	solute carrier family 16 (monocarboxylate transporter), member 1	1p12
16722684	-0.734909	1.66429	6.446	5.71109	NM_001001483	ZDHHC13	zinc finger, DHHC-type containing 13	11p15.1
16806640	-0.734977	1.66437	4.63013	3.89515	NM_130901	OTUD7A	OTU deubiquitinase 7A	15q13.3
17081447	-0.735248	1.66468	6.69546	5.96021	NM_003033	ST3GAL1	ST3 beta-galactoside alpha-2,3-sialyltransferase 1	8q24.22
16696416	-0.735395	1.66485	4.68821	3.95281	NM_005092	TNFSF18	tumor necrosis factor (ligand) superfamily, member 18	1q23
16845876	-0.736081	1.66565	6.77656	6.04047	NM_003954	MAP3K14	mitogen-activated protein kinase kinase kinase 14	17q21
16686000	-0.736418	1.66603	6.04333	5.30692	NM_001123395	CLDN19	claudin 19	1p34.2
16828852	-0.736481	1.66611	4.70637	3.96989	NM_198491	FAM92B	family with sequence similarity 92, member B	16q24.1
16821882	-0.736493	1.66612	7.80772	7.07123	NM_016209	TRAPPC2L	trafficking protein particle complex 2-like	16q24.3
16967794	-0.73651	1.66614	7.44665	6.71014	NM_001511	CXCL1	chemokine (C-X-C motif) ligand 1 (melanoma growth stimulating activity, alpha)	4q21
16713752	-0.736888	1.66658	3.4201	2.68322	OTTHUMT00000047846	ANXA8L1	annexin A8-like 1	10q11.22
16939796	-0.737142	1.66687	6.17333	5.43619	NM_001100594	SNRK	SNF related kinase	3p22.1
17074449	-0.737575	1.66737	5.61983	4.88225	NM_001080826	SGK223	homolog of rat pragma of Rnd2	8p23.1
16941560	-0.737912	1.66776	6.35521	5.6173	NM_015136	STAB1	stabilin 1	3p21.1
17098124	-0.738168	1.66806	4.67712	3.93895	NM_001004450	OR1B1	olfactory receptor, family 1, subfamily B, member 1 (gene/pseudogene)	9q33.2
16900140	-0.738173	1.66806	5.83064	5.09247	BC062704	IGK	immunoglobulin kappa locus	2p12
16709453	-0.73838	1.6683	6.13581	5.39743	NM_000684	ADRB1	adrenoceptor beta 1	10q25.3
16832426	-0.738402	1.66833	5.20132	4.46292	NR_002181	PPY2P	pancreatic polypeptide 2, pseudogene	17q11
16825794	-0.738676	1.66864	8.67179	7.93311	NM_024096	DCTPP1	dCTP pyrophosphatase 1	16p11.2
16685036	-0.7402	1.67041	6.88576	6.14556	NM_001195156	ZMYM6NB	ZMYM6 neighbor	1p34.3
16935440	-0.740847	1.67116	7.71469	6.97385	NM_001018050	POLR3H	polymerase (RNA) III (DNA directed) polypeptide H (22.9kD)	22q13.2
16727164	-0.741201	1.67157	6.63412	5.89292	NM_006848	CCDC85B	coiled-coil domain containing 85B	11q12.1
16910959	-0.741641	1.67208	6.30739	5.56575	NM_000915	OXT	oxytocin/neurophysin I prepropeptide	20p13
16913806	-0.741931	1.67241	4.35709	3.61516	ENST00000423733	PLCG1	phospholipase C, gamma 1	20q12-q13.1
16972634	-0.741931	1.67241	3.5283	2.78637	XM_011532460	LOC285500	uncharacterized LOC285500	4q34.3
17012223	-0.741931	1.67241	3.51218	2.77025	NM_001010852	CLVS2	clavesin 2	6q22.31
16788671	-0.741932	1.67241	2.72245	1.98052	NR_003211	SNORD114-18	small nucleolar RNA, C/D box 114-18	14q32
17003613	-0.742157	1.67267	4.92566	4.1835	NM_000843	GRM6	glutamate receptor, metabotropic 6	5q35
16861852	-0.74234	1.67289	10.3824	9.64002	NM_004924	ACTN4	actinin, alpha 4	19q13
16860254	-0.742648	1.67324	5.00828	4.26564	NR_033899	GOLGA2P9	golgin A2 pseudogene 9	19p12
16666458	-0.742803	1.67342	3.11303	2.37023	NR_027310	MGC27382	uncharacterized MGC27382	1p31.1
17046181	-0.742917	1.67356	5.59175	4.84883	NM_018697	LANCL2	LanC lantibiotic synthetase component C-like 2 (bacterial)	7q31.1-q31.33
17074732	-0.743061	1.67372	2.8863	2.14324	ENST00000333796	USP17L2	ubiquitin specific peptidase 17-like family member 2	8p23.1
16770789	-0.744645	1.67556	7.4791	6.73445	NM_024738	C12orf49	chromosome 12 open reading frame 49	12q24.22
17105939	-0.744682	1.6756	3.56104	2.81636	NM_024539	RNF128	ring finger protein 128, E3 ubiquitin protein ligase	Xq22.3
16848902	-0.744945	1.67591	5.991	5.24606	NM_199242	UNC13D	unc-13 homolog D (C. elegans)	17q25.1
16804106	-0.745277	1.6763	4.47519	3.72991	NM_001301110	ADAMTSL3	ADAMTS like 3	15q25.2
17054823	-0.745296	1.67632	7.9154	7.17011	NM_001101	ACTB	actin, beta	7p22
17097643	-0.745446	1.67649	6.03404	5.2886	NM_001204344	TNFSF15	tumor necrosis factor (ligand) superfamily, member 15	9q32
16686484	-0.746177	1.67734	5.50969	4.76351	NM_001114938	CCDC17	coiled-coil domain containing 17	1p34.1
16789246	-0.746177	1.67734	5.68039	4.93421	NM_152307	TRMT61A	tRNA methyltransferase 61A	14q32
16821033	-0.74663	1.67787	5.76427	5.01764	NM_001306094	NPIPB15	nuclear pore complex interacting protein family, member B15	16q23.1
17114764	-0.747001	1.6783	3.18626	2.43926	NR_030589	MIR890	microRNA 890	Xq27.3
16803334	-0.747191	1.67852	4.41863	3.67144	NM_003978	PSTPIP1	proline-serine-threonine phosphatase interacting protein 1	15q24.3
16956749	-0.748661	1.68023	5.03512	4.28646	NM_001042459	FILIP1L	filamin A interacting protein 1-like	3q12.1
16761406	-0.749193	1.68085	4.8051	4.0559	NM_018423	STYK1	serine/threonine/tyrosine kinase 1	12p13.2
16734956	-0.74999	1.68178	3.07068	2.32069	NM_001001913	OR52N1	olfactory receptor, family 52, subfamily N, member 1	11p15.4
16698816	-0.750209	1.68204	7.41964	6.66943	NM_025179	PLXNA2	plexin A2	1q32.2
16692656	-0.750777	1.6827	8.24865	7.49787	NM_005850	SF3B4	splicing factor 3b, subunit 4, 49kDa	1q21.2
16992096	-0.751099	1.68307	7.24066	6.48956	NM_017785	SPDL1	spindle apparatus coiled-coil protein 1	5q35.1
17102227	-0.751608	1.68367	3.22567	2.47406	NR_046638	PCYT1B-AS1	PCYT1B antisense RNA 1	Xp22.11
17011832	-0.752735	1.68498	8.01347	7.26073	NM_002356	MARCKS	myristoylated alanine-rich protein kinase C substrate	6q22.2
16726936	-0.753574	1.68596	7.34786	6.59428	NM_001098784	FAM89B	family with sequence similarity 89, member B	11q13
16748095	-0.753636	1.68604	4.40209	3.64845	NM_005810	KLRG1	killer cell lectin-like receptor subfamily G, member 1	12p13.31
17105694	-0.753914	1.68636	6.51423	5.76031	NM_001080425	BEX4	brain expressed X-linked 4	Xq22.1-q22.3
16788699	-0.754038	1.68651	2.64724	1.89321	NR_003222	SNORD114-29	small nucleolar RNA, C/D box 114-29	14q32
17001134	-0.755121	1.68777	9.36106	8.60594	NM_001024947	YIPF5	Yip1 domain family member 5	5q31.3
16721313	-0.755406	1.68811	3.20192	2.44652	NM_001005165	OR52E4	olfactory receptor, family 52, subfamily E, member 4	11p15.4
16991151	-0.755706	1.68846	7.44273	6.68702	NM_001109974	SYNPO	synaptopodin	5q33.1
16743091	-0.757249	1.69026	6.9335	6.17625	NM_012193	FZD4	frizzled class receptor 4	11q14.2
16797535	-0.757713	1.69081	3.38163	2.62391	OTTHUMT00000325176	IGHV3-42	immunoglobulin heavy variable 3-42 (pseudogene)	14q32.33
16861907	-0.758448	1.69167	7.09448	6.33603	NM_021107	MRPS12	mitochondrial ribosomal protein S12	19q13.1-q13.2
16813206	-0.758575	1.69182	7.37287	6.6143	NM_001150	ANPEP	alanyl (membrane) aminopeptidase	15q25-q26
16788681	-0.758596	1.69184	5.05131	4.29271	NR_003213	SNORD114-20	small nucleolar RNA, C/D box 114-20	14q32
16900098	-0.76024	1.69377	4.44652	3.68628	AF035031	IGKV3D-15	immunoglobulin kappa variable 3D-15 (gene/pseudogene)	2p12
16858210	-0.760614	1.69421	6.85458	6.09396	NM_001145056	SLC44A2	solute carrier family 44 (choline transporter), member 2	19p13.1
16865090	-0.762604	1.69655	4.03996	3.27736	NR_030216	MIR521-1	microRNA 521-1	19q13.42
16697938	-0.762612	1.69656	7.91901	7.15639	NM_001193570	CSRP1	cysteine and glycine-rich protein 1	1q32
16816938	-0.763392	1.69748	4.52374	3.76035	NR_003676	LOC653786	otoancorin pseudogene	16p12.2
16724810	-0.764333	1.69858	4.89351	4.12917	NM_001005210	LRRC55	leucine rich repeat containing 55	11q12.1
17068385	-0.764607	1.69891	6.35498	5.59037	NM_032336	GINS4	GINS complex subunit 4 (Sld5 homolog)	8p11.21
16938562	-0.764804	1.69914	7.64012	6.87532	NM_001024847	TGFBR2	transforming growth factor beta receptor II	3p22
16934786	-0.764805	1.69914	6.30555	5.54074	NM_001166343	MFNG	MFNG O-fucosylpeptide 3-beta-N-acetylglucosaminyltransferase	22q12
16725984	-0.765534	1.7	9.07716	8.31163	NM_001012662	SLC3A2	solute carrier family 3 (amino acid transporter heavy chain), member 2	11q13
16672279	-0.76576	1.70027	7.79564	7.02988	NM_001286349	KIRREL	kin of IRRE like (Drosophila)	1q23.1
17060599	-0.767488	1.7023	6.2401	5.47261	NM_001303043	TSC22D4	TSC22 domain family, member 4	7p21-p15
16782120	-0.768369	1.70334	3.35486	2.5865	OTTHUMT00000410997	TRAJ1	T cell receptor alpha joining 1 (non-functional)	14q11
16864721	-0.768426	1.70341	5.74717	4.97875	NM_007147	ZNF175	zinc finger protein 175	19q13.4
16772262	-0.76913	1.70424	2.40163	1.6325	BC038735	LOC283435	uncharacterized LOC283435	12q24.32
16692566	-0.769898	1.70515	2.39676	1.62686	NR_104078	RNVU1-17	RNA, variant U1 small nuclear 17	1q21.2
17051150	-0.770746	1.70615	4.69584	3.9251	NR_029596	MIR129-1	microRNA 129-1	7q32.1
16864651	-0.771	1.70645	5.05795	4.28695	NM_001277201	SIGLEC7	sialic acid binding Ig-like lectin 7	19q13.3
17097375	-0.771652	1.70722	5.04241	4.27075	NM_001282515	ZFP37	ZFP37 zinc finger protein	9q32
16659459	-0.772142	1.7078	5.17761	4.40547	NM_001006624	PDPN	podoplanin	1p36.21
17109498	-0.772142	1.7078	2.62253	1.85038	NR_046642	PPEF1-AS1	PPEF1 antisense RNA 1	Xp22.13
17051860	-0.772871	1.70867	7.57809	6.80522	NM_001293085	BPGM	2,3-bisphosphoglycerate mutase	7q33
17049557	-0.772991	1.70881	8.3024	7.5294	NM_003302	TRIP6	thyroid hormone receptor interactor 6	7q22
16903929	-0.773548	1.70947	6.05403	5.28048	NR_034169	FAM133DP	family with sequence similarity 133, member A pseudogene	2q24.1
16726707	-0.774008	1.71001	6.52932	5.75531	NM_004927	MRPL49	mitochondrial ribosomal protein L49	11q13
16863783	-0.774126	1.71015	7.78501	7.01089	NM_031485	GRWD1	glutamate-rich WD repeat containing 1	19q13.33
16826140	-0.775121	1.71133	3.57887	2.80375	NR_026556	ANKRD26P1	ankyrin repeat domain 26 pseudogene 1	16q11.2
16782418	-0.777121	1.71371	6.38855	5.61143	NM_001282987	DHRS4	dehydrogenase/reductase (SDR family) member 4	14q11.2
16908433	-0.777716	1.71441	6.79108	6.01336	NM_022453	RNF25	ring finger protein 25	2q35
16747907	-0.777764	1.71447	3.2206	2.44284	NM_001004328	ZNF705A	zinc finger protein 705A	12p13.31
17113144	-0.777833	1.71455	3.98356	3.20573	NR_046750	FRMPD3-AS1	FRMPD3 antisense RNA 1	Xq22.3
16873332	-0.780093	1.71724	5.0438	4.26371	NM_005619	RTN2	reticulon 2	19q13.32
16797531	-0.780489	1.71771	2.45621	1.67572	OTTHUMT00000325161	IGHV4-39	immunoglobulin heavy variable 4-39	14q32.33
16773681	-0.781173	1.71853	5.54111	4.75993	NM_032849	MEDAG	mesenteric estrogen-dependent adipogenesis	13q12.3
16671129	-0.781174	1.71853	3.78533	3.00416	NM_001195571	PRR9	proline rich 9	1q21.3
16844600	-0.781334	1.71872	3.54461	2.76328	NM_033059	KRTAP4-11	keratin associated protein 4-11	17q21.2
17046838	-0.781555	1.71898	5.53209	4.75053	NR_001588	SBDSP1	Shwachman-Bodian-Diamond syndrome pseudogene 1	7q11.23
16849849	-0.78173	1.71919	11.4914	10.7097	NM_001199954	ACTG1	actin gamma 1	17q25
16695262	-0.782469	1.72007	3.46334	2.68087	NM_002241	KCNJ10	potassium channel, inwardly rectifying subfamily J, member 10	1q23.2
16779790	-0.782469	1.72007	4.33574	3.55327	NR_027466	CTAGE11P	CTAGE family, member 11, pseudogene	13q22.2
17099893	-0.783223	1.72097	5.25521	4.47199	NM_001080849	DNLZ	DNL-type zinc finger	9q34.3
17097060	-0.783769	1.72162	3.11565	2.33188	NM_001003936	TXNDC8	thioredoxin domain containing 8 (spermatozoa)	9q31.3
16659380	-0.784633	1.72265	4.64989	3.86526	NM_023014	PRAMEF2	PRAME family member 2	1p36.21
16844487	-0.785103	1.72322	3.5208	2.7357	NM_000223	KRT12	keratin 12, type I	17q12
16710548	-0.785234	1.72337	6.46302	5.67779	NM_001316676	PTPRE	protein tyrosine phosphatase, receptor type, E	10q26
16768723	-0.785474	1.72366	3.61322	2.82775	NM_001042403	USP44	ubiquitin specific peptidase 44	12q22
16689384	-0.786239	1.72457	3.9831	3.19686	NM_052941	GBP4	guanylate binding protein 4	1p22.2
16708449	-0.78751	1.72609	4.98102	4.19351	NR_029380	LBX1-AS1	LBX1 antisense RNA 1 (head to head)	10q24.31
17094120	-0.78784	1.72649	5.57901	4.79117	NM_033655	CNTNAP3	contactin associated protein-like 3	9p13.1
16901393	-0.788153	1.72686	6.45592	5.66776	NM_001039492	FHL2	four and a half LIM domains 2	2q12.2
16691619	-0.788253	1.72698	4.33423	3.54598	NR_036540	LINC00622	long intergenic non-protein coding RNA 622	1p12
16708007	-0.788969	1.72784	6.58784	5.79887	NM_001129981	ANKRD2	ankyrin repeat domain 2 (stretch responsive muscle)	10q23
16661314	-0.789273	1.7282	9.00873	8.21946	NM_006142	SFN	stratifin	1p36.11
16663155	-0.790001	1.72908	8.6208	7.8308	NM_001301237	CTPS1	CTP synthase 1	1p34.1
16764811	-0.790049	1.72913	4.90496	4.11491	BC042076	KRT7	keratin 7, type II	12q13.13
16826523	-0.790525	1.7297	3.79695	3.00643	NR_033920	CASC16	cancer susceptibility candidate 16 (non-protein coding)	16q12.1
16779951	-0.79144	1.7308	2.82232	2.03088	NR_126412	SCEL-AS1	SCEL antisense RNA 1	13q22.3
16817254	-0.791598	1.73099	6.5036	5.712	NM_000418	IL4R	interleukin 4 receptor	16p12.1-p11.2
16924498	-0.792108	1.7316	4.26366	3.47155	NR_024027	LINC00158	long intergenic non-protein coding RNA 158	21q21.3
16877968	-0.792198	1.73171	5.13445	4.34225	NM_001253723	DPYSL5	dihydropyrimidinase-like 5	2p23.3
16775778	-0.792199	1.73171	4.59403	3.80183	NR_027349	MIR17HG	miR-17-92 cluster host gene	13q31.3
16665901	-0.793482	1.73325	3.26354	2.47005	NM_001258214	IL12RB2	interleukin 12 receptor, beta 2	1p31.3-p31.2
17115037	-0.793482	1.73325	4.46684	3.67336	NR_029522	MIR105-2	microRNA 105-2	Xq28
16671041	-0.793483	1.73325	4.84672	4.05323	NM_178429	LCE2C	late cornified envelope 2C	1q21.3
16908171	-0.79501	1.73509	6.16504	5.37003	NM_020814	MARCH4	membrane associated ring finger 4	2q35
16794719	-0.795421	1.73558	7.18721	6.39179	NM_000428	LTBP2	latent transforming growth factor beta binding protein 2	14q24
16686088	-0.795858	1.73611	8.25624	7.46038	NM_001159936	EBNA1BP2	EBNA1 binding protein 2	1p35-p33
16847621	-0.797017	1.7375	8.53471	7.73769	NM_017647	FTSJ3	FtsJ homolog 3 (E. coli)	17q23.3
17022887	-0.797367	1.73793	4.1267	3.32933	NM_153612	HS3ST5	heparan sulfate (glucosamine) 3-O-sulfotransferase 5	6q21
17084669	-0.79842	1.7392	6.52421	5.72579	NM_001135999	RUSC2	RUN and SH3 domain containing 2	9p13.3
16843241	-0.799318	1.74028	6.85943	6.06011	NM_001303279	MYO1D	myosin ID	17q11.2
16954697	-0.799318	1.74028	6.28962	5.49031	NM_001947	DUSP7	dual specificity phosphatase 7	3p21
16702571	-0.799424	1.74041	8.08041	7.28099	NM_018518	MCM10	minichromosome maintenance 10 replication initiation factor	10p13
17048190	-0.800684	1.74193	6.10755	5.30687	NM_001287135	CDK14	cyclin-dependent kinase 14	7q21-q22
17101775	-0.80136	1.74274	3.71983	2.91847	NM_005314	GRPR	gastrin-releasing peptide receptor	Xp22.2
16695780	-0.801396	1.74279	5.03825	4.23686	NM_178550	CCDC190	coiled-coil domain containing 190	1q23.3
16987531	-0.80145	1.74285	5.71228	4.91083	NM_001130140	ERAP2	endoplasmic reticulum aminopeptidase 2	5q15
16900022	-0.801988	1.7435	6.54688	5.7449	NM_001304526	KRCC1	lysine-rich coiled-coil 1	2p11.2
16932988	-0.801988	1.7435	4.55222	3.75024	NR_003950	ZDHHC8P1	zinc finger, DHHC-type containing 8 pseudogene 1	22q11.23
16682098	-0.802767	1.74444	7.3024	6.49963	NM_004431	EPHA2	EPH receptor A2	1p36
16873444	-0.803412	1.74522	4.86352	4.06011	NM_030785	RSPH6A	radial spoke head 6 homolog A (Chlamydomonas)	19q13.3
16716515	-0.804456	1.74649	5.6726	4.86814	NR_108070	TNKS2-AS1	TNKS2 antisense RNA 1 (head to head)	10q23.32
16751540	-0.80451	1.74655	4.64762	3.84311	NR_126005	KRT73-AS1	KRT73 antisense RNA 1	12q13.13
16877667	-0.805534	1.74779	4.68326	3.87773	NM_004116	FKBP1B	FK506 binding protein 1B	2p23.3
16802232	-0.807756	1.75049	6.67997	5.87221	NM_005585	SMAD6	SMAD family member 6	15q22.31
16743721	-0.807947	1.75072	8.00951	7.20156	NM_001145938	MMP1	matrix metallopeptidase 1	11q22.3
16668772	-0.810101	1.75333	6.71877	5.90867	NM_018704	CTTNBP2NL	CTTNBP2 N-terminal like	1p13.2
16820883	-0.81025	1.75352	4.92974	4.11949	NM_001017967	MARVELD3	MARVEL domain containing 3	16q22.2
16801789	-0.81065	1.754	6.49463	5.68398	NM_000366	TPM1	tropomyosin 1 (alpha)	15q22.1
16725393	-0.810733	1.7541	8.77112	7.96038	NM_024092	TMEM109	transmembrane protein 109	11q12.2
16976029	-0.810918	1.75433	6.7568	5.94588	NM_002253	KDR	kinase insert domain receptor	4q11-q12
16670317	-0.811193	1.75466	3.34533	2.53414	uc010pbh.2	FCGR1C	Fc fragment of IgG, high affinity Ic, receptor (CD64), pseudogene	1q21.2
16706180	-0.811463	1.75499	7.39553	6.58407	NM_001145031	PLAU	plasminogen activator, urokinase	10q22.2
17091695	-0.811588	1.75514	8.98764	8.17606	NM_006088	TUBB4B	tubulin, beta 4B class IVb	9q34
16790493	-0.811757	1.75535	4.6339	3.82215	NM_001126105	SLC7A7	solute carrier family 7 (amino acid transporter light chain, y+L system), member 7	14q11.2
16782064	-0.81214	1.75581	4.04056	3.22842	OTTHUMT00000410968	TRAJ30	T cell receptor alpha joining 30	14q11
16698939	-0.812287	1.75599	5.69075	4.87846	NR_024337	SERTAD4-AS1	SERTAD4 antisense RNA 1	1q32.2
16927682	-0.812287	1.75599	2.91435	2.10206	NR_030622	MIR301B	microRNA 301b	22q11.21
16976533	-0.812288	1.75599	1.93088	1.11859	NM_001076	UGT2B15	UDP glucuronosyltransferase 2 family, polypeptide B15	4q13
16996872	-0.812288	1.75599	3.62258	2.81029	NR_130778	LOC101928885	uncharacterized LOC101928885	5q13.1
16979163	-0.813023	1.75689	5.65762	4.84459	NM_024590	ARSJ	arylsulfatase family, member J	4q26
16732797	-0.815667	1.76011	3.11687	2.30121	NM_001004462	OR10G4	olfactory receptor, family 10, subfamily G, member 4	11q24.1
16815237	-0.816029	1.76055	4.75137	3.93534	NM_001270452	PRSS21	protease, serine, 21 (testisin)	16p13.3
16782112	-0.816757	1.76144	4.25342	3.43667	OTTHUMT00000410993	TRAJ5	T cell receptor alpha joining 5	14q11
16781280	-0.817194	1.76198	5.13686	4.31967	NR_028064	LINC00552	long intergenic non-protein coding RNA 552	13q34
16820556	-0.817642	1.76252	8.44421	7.62657	NM_006750	SNTB2	syntrophin, beta 2 (dystrophin-associated protein A1, 59kDa, basic component 2)	16q22.1
16871698	-0.817729	1.76263	4.38998	3.57225	NM_001297623	ZNF461	zinc finger protein 461	19q13.12
16940343	-0.818931	1.7641	6.79149	5.97256	NM_025010	KLHL18	kelch-like family member 18	3p21.31
16815652	-0.818999	1.76418	7.60649	6.78749	NM_019109	ALG1	ALG1, chitobiosyldiphosphodolichol beta-mannosyltransferase	16p13.3
17053371	-0.819047	1.76424	5.50312	4.68408	NM_175571	GIMAP8	GTPase, IMAP family member 8	7q36.1
16970118	-0.819429	1.76471	4.29411	3.47468	NM_001128933	SYNPO2	synaptopodin 2	4q26
16865341	-0.820916	1.76653	3.08345	2.26253	NM_002288	LAIR2	leukocyte-associated immunoglobulin-like receptor 2	19q13.4
16906571	-0.821052	1.76669	5.701	4.87995	NM_001243835	STAT4	signal transducer and activator of transcription 4	2q32.2-q32.3
16824997	-0.821079	1.76673	6.27039	5.44931	NR_027460	RRN3P3	RRN3 homolog, RNA polymerase I transcription factor pseudogene 3	16p12.2
16863282	-0.822405	1.76835	6.31118	5.48878	NM_001297590	CD3EAP	CD3e molecule, epsilon associated protein	19q13.3
17058152	-0.822684	1.76869	6.2819	5.45922	NM_001007253	ERV3-1	endogenous retrovirus group 3, member 1	7q11.2
16700463	-0.823357	1.76952	4.42458	3.60123	NM_001256615	LOC149373	uncharacterized LOC149373	1q42.2
16678922	-0.823358	1.76952	4.12231	3.29895	NR_033927	LINC00184	long intergenic non-protein coding RNA 184	1q42.3
17113965	-0.823804	1.77007	5.0284	4.2046	NM_178470	DCAF12L1	DDB1 and CUL4 associated factor 12-like 1	Xq25
16939838	-0.82546	1.7721	3.78196	2.9565	NR_029700	MIR138-1	microRNA 138-1	3p21.32
16812982	-0.825955	1.77271	7.95788	7.13193	NM_022163	MRPL46	mitochondrial ribosomal protein L46	15q25.3
17065171	-0.82709	1.7741	6.31217	5.48508	NR_030326	MIR596	microRNA 596	8p23.3
16897865	-0.827808	1.77499	3.61359	2.78578	NR_029629	MIR216A	microRNA 216a	2p16.1
16856887	-0.828691	1.77607	8.12028	7.29159	NM_002067	GNA11	guanine nucleotide binding protein (G protein), alpha 11 (Gq class)	19p13.3
16928329	-0.828718	1.77611	3.66047	2.83175	NR_024494	BCRP3	breakpoint cluster region pseudogene 3	22q11.23
16681862	-0.828949	1.77639	5.62036	4.79141	BC112208	PRAMEF10	PRAME family member 10	1p36.21
16811073	-0.830178	1.7779	7.94016	7.10998	NM_017882	CLN6	ceroid-lipofuscinosis, neuronal 6, late infantile, variant	15q23
16773700	-0.83149	1.77952	6.1116	5.28011	NM_194318	B3GLCT	beta 3-glucosyltransferase	13q12.3
16733377	-0.832042	1.7802	6.02717	5.19512	NM_001167681	FLI1	Fli-1 proto-oncogene, ETS transcription factor	11q24.1-q24.3
16745563	-0.832873	1.78123	6.6722	5.83933	NM_024769	CLMP	CXADR-like membrane protein	11q24.1
17052685	-0.834021	1.78265	7.15697	6.32295	BC070387	TRBV3-1	T cell receptor beta variable 3-1	7q34
16920740	-0.835264	1.78418	3.63812	2.80286	NR_029844	MIR296	microRNA 296	20q13.32
16843549	-0.836003	1.7851	3.2929	2.4569	NM_032962	CCL14	chemokine (C-C motif) ligand 14	17q12
16980148	-0.837661	1.78715	3.0801	2.24244	NR_121625	LOC100507639	uncharacterized LOC100507639	4q31.21
16849286	-0.838335	1.78799	4.20112	3.36279	NM_001289107	ST6GALNAC1	ST6 (alpha-N-acetyl-neuraminyl-2,3-beta-galactosyl-1,3)-N-acetylgalactosaminide alpha-2,6-sialyltransferase 1	17q25.1
17075478	-0.838638	1.78836	8.17444	7.33581	NM_002318	LOXL2	lysyl oxidase-like 2	8p21.3
16897872	-0.838801	1.78856	5.31079	4.47199	NR_125368	LOC100129434	uncharacterized LOC100129434	2p16.1
17025477	-0.839911	1.78994	3.91337	3.07346	NR_033862	DKFZp451B082	uncharacterized LOC401282	6q26
16666007	-0.841213	1.79156	5.893	5.05179	NR_023916	PIN1P1	peptidylprolyl cis/trans isomerase, NIMA-interacting 1 pseudogene 1	1p31
16875083	-0.841213	1.79156	5.2632	4.42198	NM_198457	ZNF600	zinc finger protein 600	19q13.41
16981054	-0.841213	1.79156	3.57794	2.73672	NM_001128427	FSTL5	follistatin-like 5	4q32.3
16729064	-0.841214	1.79156	4.22788	3.38666	NM_001145211	SLCO2B1	solute carrier organic anion transporter family, member 2B1	11q13
16700515	-0.841772	1.79225	6.05803	5.21626	NM_020808	SIPA1L2	signal-induced proliferation-associated 1 like 2	1q42.2
16815407	-0.841795	1.79228	3.6519	2.8101	NM_012360	OR1F1	olfactory receptor, family 1, subfamily F, member 1	16p13.3
16807288	-0.843483	1.79438	5.38646	4.54298	NM_001271854	GPR176	G protein-coupled receptor 176	15q14-q15.1
16661862	-0.843645	1.79458	7.23067	6.38702	NM_001204414	TINAGL1	tubulointerstitial nephritis antigen-like 1	1p35.2
16751381	-0.844197	1.79527	6.54455	5.70035	NM_000020	ACVRL1	activin A receptor type IL	12q13.13
16711909	-0.844219	1.79529	5.84046	4.99624	NM_018027	FRMD4A	FERM domain containing 4A	10p13
16851669	-0.844954	1.79621	3.40722	2.56227	NR_110762	LINC01543	long intergenic non-protein coding RNA 1543	18p11.21
16696251	-0.844983	1.79624	5.87136	5.02638	NM_000450	SELE	selectin E	1q24.2
16943936	-0.844983	1.79624	2.50351	1.65852	NR_030292	MIR567	microRNA 567	3q13.2
16911338	-0.845537	1.79693	7.35151	6.50597	NM_000933	PLCB4	phospholipase C, beta 4	20p12
16788630	-0.845538	1.79693	4.88887	4.04334	NR_110178	SNHG24	small nucleolar RNA host gene 24	14q32.31
16878676	-0.845664	1.79709	6.88169	6.03602	NM_030915	LBH	limb bud and heart development	2p23.1
17114394	-0.846136	1.79768	5.20086	4.35472	NR_024493	SMIM10L2B	small integral membrane protein 10 like 2B	Xq26.3
16677278	-0.846317	1.79791	5.24524	4.39893	NM_001030287	ATF3	activating transcription factor 3	1q32.3
16837172	-0.846318	1.79791	5.67982	4.8335	NM_014405	CACNG4	calcium channel, voltage-dependent, gamma subunit 4	17q24
16725589	-0.84815	1.80019	6.36639	5.51824	NM_016464	TMEM138	transmembrane protein 138	11q12.2
16725533	-0.848354	1.80045	4.36497	3.51662	NM_014224	PGA5	pepsinogen 5, group I (pepsinogen A)	11q13
16957884	-0.848866	1.80108	6.90777	6.0589	NM_007085	FSTL1	follistatin like 1	3q13.33
16688506	-0.84902	1.80128	5.78982	4.9408	NM_173808	NEGR1	neuronal growth regulator 1	1p31.1
16788526	-0.84918	1.80148	3.35773	2.50855	NR_029889	MIR337	microRNA 337	14q32.2
16666448	-0.850918	1.80365	5.2811	4.43018	NM_001304725	GIPC2	GIPC PDZ domain containing family, member 2	1p31.1
16706906	-0.850971	1.80371	5.14515	4.29418	NM_006829	ADIRF	adipogenesis regulatory factor	10q23.2
16673126	-0.853159	1.80645	5.01649	4.16333	NM_001102445	RGS4	regulator of G-protein signaling 4	1q23.3
16833730	-0.853792	1.80724	4.07165	3.21786	NR_033753	LRRC37A11P	leucine rich repeat containing 37, member A11, pseudogene	17q12
17092177	-0.854448	1.80807	2.93478	2.08033	NM_005059	RLN2	relaxin 2	9p24.1
16912362	-0.857364	1.81173	9.17872	8.32136	NM_002165	ID1	inhibitor of DNA binding 1, dominant negative helix-loop-helix protein	20q11
16796914	-0.858892	1.81364	6.22178	5.36289	ENST00000560326	CINP	cyclin-dependent kinase 2 interacting protein	14q32.31
16944173	-0.859642	1.81459	5.73807	4.87843	NM_001256835	QTRTD1	queuine tRNA-ribosyltransferase domain containing 1	3q13.31
16713514	-0.860001	1.81504	3.75721	2.89721	NR_002726	HNRNPA3P1	heterogeneous nuclear ribonucleoprotein A3 pseudogene 1	10q11.21
17052540	-0.863189	1.81905	2.23352	1.37033	NM_001293626	MGAM2	maltase-glucoamylase 2 (putative)	7q34
16962995	-0.863718	1.81972	8.09964	7.23592	NM_018385	LSG1	large 60S subunit nuclear export GTPase 1	3q29
16930918	-0.864127	1.82024	3.79858	2.93445	NM_001284334	SERHL2	serine hydrolase-like 2	22q13
16862439	-0.865869	1.82244	7.41257	6.5467	NM_001278599	AXL	AXL receptor tyrosine kinase	19q13.1
17053455	-0.866284	1.82296	6.11144	5.24515	NM_000603	NOS3	nitric oxide synthase 3 (endothelial cell)	7q36
16753550	-0.866287	1.82297	5.98124	5.11495	NM_015279	TBC1D30	TBC1 domain family, member 30	12q14.3
16775763	-0.868423	1.82567	7.58479	6.71637	NR_030754	MIR622	microRNA 622	13q31.3
17052546	-0.873681	1.83233	2.41758	1.5439	NM_001293626	MGAM2	maltase-glucoamylase 2 (putative)	7q34
16745651	-0.873682	1.83233	4.34878	3.4751	NM_012378	OR8B8	olfactory receptor, family 8, subfamily B, member 8	11q24.2
17062943	-0.873682	1.83233	2.28139	1.4077	NR_029517	MIR29B1	microRNA 29b-1	7q32.3
16983848	-0.875226	1.8343	7.54291	6.66769	NM_001145520	RAI14	retinoic acid induced 14	5p13.3-p13.2
16950895	-0.875611	1.83478	5.36018	4.48457	NM_000994	RPL32	ribosomal protein L32	3p25-p24
16712435	-0.877455	1.83713	6.14015	5.2627	NM_001010911	CASC10	cancer susceptibility candidate 10	10p12.31
17050578	-0.878825	1.83888	8.07835	7.19952	NM_001172895	CAV1	caveolin 1	7q31.1
16820937	-0.881195	1.8419	4.80143	3.92023	NM_001126102	HP	haptoglobin	16q22.2
16964973	-0.881395	1.84216	2.49583	1.61443	NM_001040071	LOC650293	seven transmembrane helix receptor	4p16.1
16884648	-0.884913	1.84665	5.45762	4.57271	NM_012455	PSD4	pleckstrin and Sec7 domain containing 4	2q13
17004061	-0.885186	1.847	4.24054	3.35535	NM_001258283	OR2V1	olfactory receptor, family 2, subfamily V, member 1	5q35.3
16681827	-0.885502	1.84741	7.13753	6.25203	NM_004753	DHRS3	dehydrogenase/reductase (SDR family) member 3	1p36.1
16693482	-0.886253	1.84837	5.30056	4.4143	NM_020672	S100A14	S100 calcium binding protein A14	1q21.3
16790115	-0.887082	1.84943	6.0971	5.21002	NM_002933	RNASE1	ribonuclease, RNase A family, 1 (pancreatic)	14q11.2
16874339	-0.888007	1.85062	8.19919	7.31118	NM_006270	RRAS	related RAS viral (r-ras) oncogene homolog	19q13.33
17011939	-0.889442	1.85246	3.91959	3.03015	NM_001010919	FAM26F	family with sequence similarity 26, member F	6q22.1
16711280	-0.889499	1.85253	8.03626	7.14676	NM_001160124	KLF6	Kruppel-like factor 6	10p15
17077502	-0.890022	1.8532	5.91847	5.02845	NM_014729	TOX	thymocyte selection-associated high mobility group box	8q12.1
16663514	-0.890083	1.85328	8.93017	8.04008	NM_001255	CDC20	cell division cycle 20	1p34.1
16760257	-0.890808	1.85421	8.32964	7.43883	NM_000552	VWF	von Willebrand factor	12p13.3
17056861	-0.890902	1.85434	4.61354	3.72264	NM_001635	AMPH	amphiphysin	7p14-p13
16826010	-0.894238	1.85863	5.59638	4.70214	NM_005205	COX6A2	cytochrome c oxidase subunit VIa polypeptide 2	16p11.12
16751491	-0.895462	1.86021	5.67713	4.78167	NM_005556	KRT7	keratin 7, type II	12q13.13
16865737	-0.895752	1.86058	9.75987	8.86411	NM_001012478	U2AF2	U2 small nuclear RNA auxiliary factor 2	19q13.42
16819229	-0.89679	1.86192	3.66888	2.77209	NR_036677	MT1JP	metallothionein 1J, pseudogene	16q13
16714294	-0.899107	1.86491	4.71935	3.82024	NM_001143974	ASAH2	N-acylsphingosine amidohydrolase (non-lysosomal ceramidase) 2	10q11.21
17060442	-0.901009	1.86737	6.49913	5.59812	NR_029498	MIR25	microRNA 25	7q22.1
16695791	-0.901189	1.8676	6.03506	5.13387	NM_001195303	RGS5	regulator of G-protein signaling 5	1q23.1
17011771	-0.901739	1.86832	4.76014	3.8584	NM_001033564	FAM229B	family with sequence similarity 229, member B	6q21
16664078	-0.902137	1.86883	6.99929	6.09715	NM_025077	TOE1	target of EGR1, member 1 (nuclear)	1p33
17005865	-0.90365	1.87079	11.2345	10.3309	NM_003521	HIST1H2BM	histone cluster 1, H2bm	6p22.1
17058445	-0.904121	1.8714	3.69404	2.78992	NM_001281450	TRIM50	tripartite motif containing 50	7q11.23
16924349	-0.905874	1.87368	3.63416	2.72829	NM_002772	TMPRSS15	transmembrane protease, serine 15	21q21.1
16984294	-0.907022	1.87517	5.51063	4.60361	NM_032587	CARD6	caspase recruitment domain family, member 6	5p13.1
16792211	-0.907784	1.87616	7.61638	6.70859	NM_175060	CLEC14A	C-type lectin domain family 14, member A	14q21.1
17056291	-0.90823	1.87674	6.68388	5.77565	NM_001145513	SCRN1	secernin 1	7p14.3
16798438	-0.909511	1.87841	2.60451	1.695	NR_003362	SNORD115-48	small nucleolar RNA, C/D box 115-48	15q11.2
17009193	-0.911038	1.8804	8.33909	7.42805	NM_001078175	SLC29A1	solute carrier family 29 (equilibrative nucleoside transporter), member 1	6p21.1
17103993	-0.911043	1.8804	7.42607	6.51502	NM_058163	TSR2	TSR2, 20S rRNA accumulation, homolog (S. cerevisiae)	Xp11.22
16797427	-0.911237	1.88066	2.60624	1.695	OTTHUMT00000325967	IGHD2-8	immunoglobulin heavy diversity 2-8	14q32.33
17107816	-0.911237	1.88066	4.30169	3.39045	NM_033085	FATE1	fetal and adult testis expressed 1	Xq28
16671144	-0.911238	1.88066	4.20112	3.28988	NM_176823	S100A7A	S100 calcium binding protein A7A	1q21.3
16797371	-0.911238	1.88066	4.84072	3.92948	AF067420	IGHA1	immunoglobulin heavy constant alpha 1	14q32.33
16981115	-0.911238	1.88066	3.21886	2.30762	NM_032136	TKTL2	transketolase-like 2	4q32.2
16721280	-0.91302	1.88298	4.73896	3.82594	NM_001199573	TRIM22	tripartite motif containing 22	11p15
17000294	-0.917789	1.88922	8.78205	7.86426	NM_006805	HNRNPA0	heterogeneous nuclear ribonucleoprotein A0	5q31
16788691	-0.917836	1.88928	3.92706	3.00922	NR_003218	SNORD114-25	small nucleolar RNA, C/D box 114-25	14q32
16978354	-0.918725	1.89044	4.86103	3.9423	NM_001159694	EMCN	endomucin	4q24
16682835	-0.922935	1.89597	6.67304	5.7501	NM_024544	MUL1	mitochondrial E3 ubiquitin protein ligase 1	1p36.12
17016496	-0.924467	1.89798	5.83357	4.90911	NM_003510	HIST1H2AK	histone cluster 1, H2ak	6p22.1
16663284	-0.926044	1.90006	3.32497	2.39893	ENST00000462063	CCDC30	coiled-coil domain containing 30	1p34.2
17117794	-0.926181	1.90024	3.1661	2.23992	XR_109479	C18orf12	chromosome 18 open reading frame 12	18q21.1
16823279	-0.928134	1.90281	6.27748	5.34935	NR_123723	MMP25-AS1	MMP25 antisense RNA 1	16p13.3
17065780	-0.928901	1.90383	3.9507	3.0218	NM_001308093	GATA4	GATA binding protein 4	8p23.1-p22
17002667	-0.930486	1.90592	5.47807	4.54758	NM_001129891	FAM196B	family with sequence similarity 196, member B	5q35.1
16725041	-0.931174	1.90683	7.08136	6.15019	NM_001142703	FAM111B	family with sequence similarity 111, member B	11q12.1
16966240	-0.93132	1.90702	4.72109	3.78977	NM_017581	CHRNA9	cholinergic receptor, nicotinic alpha 9	4p14
16780929	-0.935554	1.91262	7.14972	6.21417	NM_001303110	COL4A1	collagen, type IV, alpha 1	13q34
16850428	-0.938221	1.91616	2.93105	1.99283	NR_033770	ROCK1P1	Rho-associated, coiled-coil containing protein kinase 1 pseudogene 1	18p11.32
17015814	-0.940931	1.91977	4.5765	3.63557	NR_120502	JARID2-AS1	JARID2 antisense RNA 1	6p22.3
16742106	-0.942283	1.92157	4.76046	3.81818	NM_005472	KCNE3	potassium channel, voltage gated subfamily E regulatory beta subunit 3	11q13.4
16804062	-0.943917	1.92374	5.92554	4.98162	NM_001144903	TM6SF1	transmembrane 6 superfamily member 1	15q24-q26
16900591	-0.944093	1.92398	6.96547	6.02138	NM_001142292	LMAN2L	lectin, mannose-binding 2-like	2q11.2
17005138	-0.944562	1.9246	8.02873	7.08417	NM_006366	CAP2	CAP, adenylate cyclase-associated protein, 2 (yeast)	6p22.3
16794263	-0.945714	1.92614	4.13789	3.19218	NM_001271507	CCDC177	coiled-coil domain containing 177	14q24.1
17006554	-0.947027	1.9279	4.03236	3.08533	ENST00000548049	PSORS1C1	psoriasis susceptibility 1 candidate 1	6p21.3
16966708	-0.947886	1.92904	3.98733	3.03944	NR_125363	USP46-AS1	USP46 antisense RNA 1	4q12
16903491	-0.9496	1.93134	7.35793	6.40833	NM_001254738	RND3	Rho family GTPase 3	2q23.3
16788703	-0.950212	1.93216	4.76751	3.8173	NR_003224	SNORD114-31	small nucleolar RNA, C/D box 114-31	14q32
16749583	-0.95265	1.93542	5.41018	4.45753	NM_001271783	FAR2	fatty acyl-CoA reductase 2	12p11.22
17071265	-0.952927	1.9358	6.29123	5.33831	NM_001145860	POP1	POP1 homolog, ribonuclease P/MRP subunit	8q22.1
16670774	-0.955663	1.93947	6.03319	5.07753	NM_001135636	PIP5K1A	phosphatidylinositol-4-phosphate 5-kinase, type I, alpha	1q21.3
16757178	-0.955664	1.93947	2.82256	1.8669	ENST00000261733	ALDH2	aldehyde dehydrogenase 2 family (mitochondrial)	12q24.2
16798284	-0.955664	1.93947	3.69832	2.74266	AF400493	SNRPN	small nuclear ribonucleoprotein polypeptide N	15q11.2
16826534	-0.955664	1.93947	2.18776	1.23209	NM_001207030	LOC643802	u3 small nucleolar ribonucleoprotein protein MPP10-like	16q12.2
16991249	-0.955664	1.93947	4.40492	3.44925	NR_109873	CTB-113P19.1	uncharacterized LOC101927096	5q33.1
16696425	-0.956841	1.94106	4.94985	3.99301	NM_001297562	TNFSF4	tumor necrosis factor (ligand) superfamily, member 4	1q25
16851081	-0.957094	1.9414	8.42863	7.47154	NM_001303524	TUBB6	tubulin, beta 6 class V	18p11.21
16754373	-0.959155	1.94417	7.89379	6.93463	NM_006851	GLIPR1	GLI pathogenesis-related 1	12q21.2
16805422	-0.962642	1.94888	6.41236	5.44972	NM_001145155	NR2F2	nuclear receptor subfamily 2, group F, member 2	15q26
16919158	-0.962659	1.9489	8.67895	7.71629	NM_004613	TGM2	transglutaminase 2	20q12
16847730	-0.963345	1.94983	4.13521	3.17186	NM_000334	SCN4A	sodium channel, voltage gated, type IV alpha subunit	17q23.3
16792454	-0.963934	1.95062	3.8683	2.90437	NR_037503	MIR548Y	microRNA 548y	14q21.3
16911493	-0.963934	1.95062	6.25523	5.2913	NM_018327	SPTLC3	serine palmitoyltransferase, long chain base subunit 3	20p12.1
17043283	-0.967369	1.95527	5.06294	4.09557	NR_126168	LOC221946	uncharacterized LOC221946	7p22.2
17075060	-0.969854	1.95864	6.23381	5.26395	NR_036103	MIR548V	microRNA 548v	8p22
16889636	-0.970386	1.95936	9.15077	8.18039	NM_001204	BMPR2	bone morphogenetic protein receptor type II	2q33-q34
16788612	-0.972326	1.962	4.34192	3.36959	NR_003236	SNORD113-8	small nucleolar RNA, C/D box 113-8	14q32.31
16737093	-0.973854	1.96408	3.42707	2.45322	NR_120526	LOC100506675	uncharacterized LOC100506675	11p13
16836528	-0.975258	1.96599	6.12075	5.1455	NM_001005404	YPEL2	yippee like 2	17q22
17020044	-0.975544	1.96638	8.05013	7.07458	NM_012288	TRAM2	translocation associated membrane protein 2	6p21.1-p12
16986409	-0.975938	1.96692	7.92193	6.94599	NM_001311313	F2R	coagulation factor II (thrombin) receptor	5q13
17051553	-0.978546	1.97048	6.78468	5.80614	NM_001163446	CPA4	carboxypeptidase A4	7q32
16847878	-0.982305	1.97562	4.53557	3.55327	NR_024386	PLEKHM1P	pleckstrin homology domain containing, family M (with RUN domain) member 1 pseudogene	17q24.1
16782187	-0.983102	1.97671	7.92607	6.94297	NM_004995	MMP14	matrix metallopeptidase 14 (membrane-inserted)	14q11.2
16879067	-0.98547	1.97996	9.52015	8.53468	NM_016441	CRIM1	cysteine rich transmembrane BMP regulator 1 (chordin-like)	2p21
17104098	-0.986401	1.98124	4.33698	3.35058	NM_207339	PAGE2	P antigen family, member 2 (prostate associated)	Xp11.21
17090957	-0.988235	1.98376	6.42143	5.4332	NM_000093	COL5A1	collagen, type V, alpha 1	9q34.2-q34.3
17023707	-0.988391	1.98397	3.91029	2.9219	NM_004666	VNN1	vanin 1	6q23-q24
17052598	-0.988391	1.98397	3.08553	2.09714	OTTHUMT00000351226	TRBV5-1	T cell receptor beta variable 5-1	7q34
17117567	-0.989601	1.98564	4.51783	3.52823	NM_001177984	SCN8A	sodium channel, voltage gated, type VIII alpha subunit	12q13
17104832	-0.991079	1.98767	5.70266	4.71158	NM_001013627	NHSL2	NHS-like 2	Xq13.1
16920047	-0.991837	1.98872	5.21596	4.22412	NM_020820	PREX1	phosphatidylinositol-3,4,5-trisphosphate-dependent Rac exchange factor 1	20q13.13
17112799	-0.992403	1.9895	4.95987	3.96747	NM_001282231	ARMCX2	armadillo repeat containing, X-linked 2	Xq22.1
17108617	-0.992743	1.98996	5.40706	4.41431	XM_011531154	IL9R	interleukin 9 receptor	Xq28 and Yq12
16988423	-0.993317	1.99076	4.55683	3.56352	NM_001300783	PRR16	proline rich 16	5q23.1
16856350	-0.993405	1.99088	8.99855	8.00514	NM_001303499	CNN2	calponin 2	19p13.3
17001349	-0.999269	1.99899	3.26087	2.2616	NM_003122	SPINK1	serine peptidase inhibitor, Kazal type 1	5q32
17109326	-1.00015	2.0002	4.70439	3.70424	NM_020665	TMEM27	transmembrane protein 27	Xp22
16854360	-1.00045	2.00062	6.0026	5.00215	NM_001308225	ZNF521	zinc finger protein 521	18q11.2
16870879	-1.00073	2.00101	2.46827	1.46754	NM_001080409	ZNF99	zinc finger protein 99	19p12
17016499	-1.00305	2.00423	8.87668	7.87363	NM_005322	HIST1H1B	histone cluster 1, H1b	6p22.1
17052937	-1.00343	2.00476	5.64302	4.63959	NM_001005287	OR2A1	olfactory receptor, family 2, subfamily A, member 1	7q35
16935228	-1.00671	2.00932	6.22793	5.22122	NM_002608	PDGFB	platelet-derived growth factor beta polypeptide	22q13.1
16916270	-1.00772	2.01073	5.85031	4.84259	ENST00000299468	PCMTD2	protein-L-isoaspartate (D-aspartate) O-methyltransferase domain containing 2	20q13.33
16764791	-1.01042	2.0145	6.3766	5.36618	NM_001081492	KRT80	keratin 80, type II	12q13.13
16860168	-1.01217	2.01695	5.84705	4.83488	NM_133473	ZNF431	zinc finger protein 431	19p12
16843417	-1.01433	2.01996	4.75186	3.73753	NM_001289009	SLFN12	schlafen family member 12	17q12
17114766	-1.01433	2.01996	3.1313	2.11697	NR_030592	MIR888	microRNA 888	Xq27.3
16747184	-1.02674	2.03742	6.17817	5.15143	NM_001769	CD9	CD9 molecule	12p13.3
16788570	-1.02808	2.0393	4.49979	3.47171	NR_003229	SNORD113-1	small nucleolar RNA, C/D box 113-1	14q32.31
16870956	-1.03017	2.04227	2.90882	1.87865	NM_001300951	ZNF91	zinc finger protein 91	19p12
16965377	-1.03017	2.04227	5.54271	4.51254	NM_001289135	SLIT2	slit guidance ligand 2	4p15.2
16853001	-1.03017	2.04227	4.11252	3.08235	NR_126336	LOC101927481	uncharacterized LOC101927481	18q22.2
16897859	-1.03274	2.04591	4.39919	3.36645	NR_126406	MIR217HG	MIR217 host gene	2p16.1
16828550	-1.03313	2.04647	5.34367	4.31054	NM_199355	ADAMTS18	ADAM metallopeptidase with thrombospondin type 1 motif 18	16q23
16788667	-1.03393	2.04759	4.32396	3.29004	NR_003209	SNORD114-16	small nucleolar RNA, C/D box 114-16	14q32
17050126	-1.03641	2.05112	4.01865	2.98224	XR_956035	LOC340340	uncharacterized LOC340340	7q22.3
16705329	-1.03734	2.05244	6.13248	5.09514	NM_001256267	MYPN	myopalladin	10q21.3
16914191	-1.03993	2.05613	3.74713	2.7072	NM_003008	SEMG2	semenogelin II	20q12-q13.1
16788735	-1.04413	2.06213	2.858	1.81386	NR_030175	MIR495	microRNA 495	14q32.31
16970762	-1.04625	2.06515	7.28086	6.23461	NM_020815	PCDH10	protocadherin 10	4q28.3
17020995	-1.04626	2.06517	6.51736	5.47109	NM_000863	HTR1B	5-hydroxytryptamine (serotonin) receptor 1B, G protein-coupled	6q13
16847841	-1.04721	2.06652	8.1273	7.0801	NM_022739	SMURF2	SMAD specific E3 ubiquitin protein ligase 2	17q22-q23
16787597	-1.04756	2.06703	4.91422	3.86666	NM_024832	RIN3	Ras and Rab interactor 3	14q32.12
16780909	-1.04788	2.06749	5.35606	4.30818	NR_047700	MYO16-AS1	MYO16 antisense RNA 1	13q33.3
16900875	-1.05181	2.07313	4.79179	3.73998	NM_001160154	MGAT4A	mannosyl (alpha-1,3-)-glycoprotein beta-1,4-N-acetylglucosaminyltransferase, isozyme A	2q12
17015207	-1.0576	2.08146	6.90169	5.84409	NM_183373	PXDC1	PX domain containing 1	6p25.2
16956792	-1.06286	2.08907	6.7965	5.73364	NM_015429	ABI3BP	ABI family, member 3 (NESH) binding protein	3q12
16735557	-1.06557	2.093	4.40735	3.34179	NM_001170690	SCUBE2	signal peptide, CUB domain, EGF-like 2	11p15.3
16898840	-1.06573	2.09323	3.85778	2.79205	NM_001004311	FIGLA	folliculogenesis specific bHLH transcription factor	2p13.3
16819623	-1.06658	2.09446	7.23239	6.16581	NM_001278081	LOC388282	uncharacterized LOC388282	16q13
16672583	-1.06877	2.09764	8.63075	7.56199	NM_001297576	PEA15	phosphoprotein enriched in astrocytes 15	1q21.1
16866036	-1.06883	2.09773	5.64038	4.57155	NM_001023561	ZNF749	zinc finger protein 749	19q13.43
16865054	-1.06885	2.09776	3.85431	2.78546	NR_030198	MIR520C	microRNA 520c	19q13.42
16819217	-1.07599	2.10817	5.93599	4.86	NM_175617	MT1E	metallothionein 1E	16q13
17102658	-1.07709	2.10978	4.17831	3.10122	NR_110386	LOC101927476	uncharacterized LOC101927476	Xp11.4
16852617	-1.07709	2.10978	2.94962	1.87252	NR_132963	SNORA108	small nucleolar RNA, H/ACA box 108	18q21.32
17061210	-1.0784	2.11169	4.53167	3.45327	NR_003561	DPY19L2P2	DPY19L2 pseudogene 2	7q22.1
16728539	-1.08003	2.11408	5.97753	4.89751	NM_001300926	RNF121	ring finger protein 121	11q13.4
16848793	-1.08408	2.12003	6.99324	5.90915	NM_001126121	SLC25A19	solute carrier family 25 (mitochondrial thiamine pyrophosphate carrier), member 19	17q25.3
16754880	-1.08539	2.12195	4.97269	3.8873	NM_006982	ALX1	ALX homeobox 1	12q21.31
16893164	-1.09137	2.13077	4.37645	3.28507	NR_037808	LOC150935	uncharacterized LOC150935	2q37.3
17079317	-1.09301	2.13318	6.71682	5.62381	NM_001135733	TP53INP1	tumor protein p53 inducible nuclear protein 1	8q22
17005603	-1.09827	2.14098	4.74366	3.64539	NM_003525	HIST1H2BI	histone cluster 1, H2bi	6p22.2
16737200	-1.1081	2.15562	7.52916	6.42106	NM_000611	CD59	CD59 molecule, complement regulatory protein	11p13
16671874	-1.10881	2.15668	6.36338	5.25457	NM_152280	SYT11	synaptotagmin XI	1q21.2
16990267	-1.11633	2.16795	3.46804	2.35171	NM_015669	PCDHB5	protocadherin beta 5	5q31
16677071	-1.11733	2.16945	4.85776	3.74043	NM_019605	SERTAD4	SERTA domain containing 4	1q32.1-q41
16958335	-1.11903	2.17201	3.3326	2.21356	NM_017578	ROPN1	rhophilin associated tail protein 1	3q21.1
16843156	-1.11966	2.17296	4.03663	2.91696	ENST00000580156	OMG	oligodendrocyte myelin glycoprotein	17q11.2
16968878	-1.12035	2.174	8.33053	7.21019	NM_007351	MMRN1	multimerin 1	4q22
16902933	-1.12722	2.18437	6.78123	5.65402	NM_001077427	LYPD1	LY6/PLAUR domain containing 1	2q21.2
16854437	-1.12921	2.18738	5.94387	4.81467	NM_001308176	CDH2	cadherin 2, type 1, N-cadherin (neuronal)	18q11.2
17111114	-1.13328	2.19356	3.42048	2.28721	NM_001009616	SPANXN5	SPANX family, member N5	Xp11.22
16929562	-1.13473	2.19578	7.40822	6.27349	NM_002133	HMOX1	heme oxygenase 1	22q13.1
16785127	-1.13593	2.1976	8.76058	7.62465	NM_020663	RHOJ	ras homolog family member J	14q23.2
16705011	-1.13868	2.20179	6.5192	5.38052	NM_012242	DKK1	dickkopf WNT signaling pathway inhibitor 1	10q11.2
16788628	-1.14194	2.20677	3.82619	2.68425	NR_003198	SNORD114-6	small nucleolar RNA, C/D box 114-6	14q32
16667530	-1.14478	2.21112	7.56471	6.41993	NM_017734	PALMD	palmdelphin	1p21.2
17058142	-1.14745	2.21522	5.45062	4.30317	NM_015852	ZNF117	zinc finger protein 117	7q11.21
16853399	-1.14853	2.21688	5.71303	4.5645	NM_130386	COLEC12	collectin sub-family member 12	18p11.32
16667760	-1.15145	2.22136	6.82583	5.67439	NM_001400	S1PR1	sphingosine-1-phosphate receptor 1	1p21
16712076	-1.15382	2.22502	6.92278	5.76896	NM_001010924	FAM171A1	family with sequence similarity 171, member A1	10p13
17009247	-1.16196	2.23761	3.90883	2.74688	NM_145026	SPATS1	spermatogenesis associated, serine-rich 1	6p21.1
16997676	-1.16918	2.24884	5.86276	4.69358	NM_001190470	MTRNR2L2	MT-RNR2-like 2	5q14.1
17052881	-1.17057	2.251	3.77681	2.60624	NM_001004685	OR2F2	olfactory receptor, family 2, subfamily F, member 2	7q35
17016369	-1.17844	2.26332	4.91869	3.74025	NM_021062	HIST1H2BB	histone cluster 1, H2bb	6p21.3
17101698	-1.18018	2.26605	6.10307	4.92289	NM_001721	BMX	BMX non-receptor tyrosine kinase	Xp22.2
16889879	-1.18367	2.27153	6.54671	5.36304	NM_003872	NRP2	neuropilin 2	2q33.3
16683264	-1.18508	2.27376	6.24063	5.05555	NM_000864	HTR1D	5-hydroxytryptamine (serotonin) receptor 1D, G protein-coupled	1p36.3-p34.3
16922063	-1.18946	2.28067	3.19265	2.00319	NM_181600	KRTAP13-4	keratin associated protein 13-4	21q22.1
16925602	-1.19184	2.28444	6.33958	5.14774	NM_001136154	ERG	v-ets avian erythroblastosis virus E26 oncogene homolog	21q22.3
16722162	-1.19798	2.29418	7.28737	6.08939	NM_018222	PARVA	parvin, alpha	11p15.3
16976211	-1.20102	2.29902	8.59621	7.39519	NM_001253835	IGFBP7	insulin like growth factor binding protein 7	4q12
16815310	-1.21541	2.32206	9.25174	8.03634	NM_016639	TNFRSF12A	tumor necrosis factor receptor superfamily, member 12A	16p13.3
16979985	-1.2191	2.32801	6.48217	5.26307	NM_032623	MGARP	mitochondria localized glutamic acid rich protein	4q31.1
16684310	-1.22275	2.33391	7.12486	5.9021	NM_006762	LAPTM5	lysosomal protein transmembrane 5	1p34
17069728	-1.22822	2.34277	5.9536	4.72538	NM_024870	PREX2	phosphatidylinositol-3,4,5-trisphosphate-dependent Rac exchange factor 2	8q13.2
16667702	-1.23158	2.34825	5.82469	4.59311	NM_001078	VCAM1	vascular cell adhesion molecule 1	1p32-p31
17112469	-1.2374	2.35773	2.58486	1.34746	NR_031690	MIR548I4	microRNA 548i-4	Xq21.1
17005197	-1.23781	2.3584	6.21619	4.97838	NM_182757	RNF144B	ring finger protein 144B	6p22.3
16801925	-1.24292	2.36677	4.58278	3.33986	NM_203373	FBXL22	F-box and leucine-rich repeat protein 22	15q22.31
16944344	-1.24612	2.37203	5.89895	4.65283	NM_020754	ARHGAP31	Rho GTPase activating protein 31	3q13.33
16949759	-1.24624	2.37222	6.97805	5.73181	NM_005524	HES1	hes family bHLH transcription factor 1	3q28-q29
17063005	-1.25364	2.38441	5.86937	4.61574	NM_001105543	PLXNA4	plexin A4	7q32.3
16947357	-1.25653	2.3892	7.57714	6.32061	NM_002852	PTX3	pentraxin 3, long	3q25
17098594	-1.25813	2.39186	10.0119	8.75375	NM_000118	ENG	endoglin	9q34.11
16947605	-1.26281	2.39962	4.94767	3.68486	NR_029525	MIR16-2	microRNA 16-2	3q25.33
16729128	-1.2708	2.41295	8.41165	7.14085	NM_001207014	SERPINH1	serpin peptidase inhibitor, clade H (heat shock protein 47), member 1, (collagen binding protein 1)	11q13.5
16947904	-1.27312	2.41683	7.30849	6.03537	NM_001145097	SKIL	SKI-like proto-oncogene	3q26
16847760	-1.28025	2.42881	7.75613	6.47588	NM_000873	ICAM2	intercellular adhesion molecule 2	17q23.3
17022754	-1.28084	2.4298	7.79511	6.51427	NM_001105206	LAMA4	laminin, alpha 4	6q21
16788661	-1.28353	2.43434	3.71026	2.42673	NR_003206	SNORD114-13	small nucleolar RNA, C/D box 114-13	14q32
17013851	-1.28555	2.43775	7.28592	6.00037	NM_025107	MYCT1	myc target 1	6q25.2
16709936	-1.28923	2.44398	6.62055	5.33132	NM_001030059	PLPP4	phospholipid phosphatase 4	10q26.12
17049676	-1.29421	2.45243	10.0313	8.73713	NM_000602	SERPINE1	serpin peptidase inhibitor, clade E (nexin, plasminogen activator inhibitor type 1), member 1	7q22.1
17020057	-1.29954	2.4615	3.9282	2.62866	NR_033760	GSTA7P	glutathione S-transferase alpha 7, pseudogene	6p12.2
17052625	-1.30751	2.47514	4.3048	2.99729	OTTHUMT00000352499	TRBV24-1	T cell receptor beta variable 24-1	7q34
17111963	-1.31214	2.4831	5.4159	4.10376	XR_921453	LOC100129291	uncharacterized protein CXorf49-like	Xq13.1
16836624	-1.32801	2.51056	7.97308	6.64507	NR_029493	MIR21	microRNA 21	17q23.1
16790614	-1.33501	2.52277	7.42636	6.09136	NM_001289097	AJUBA	ajuba LIM protein	14q11.2
16902813	-1.3544	2.5569	4.77739	3.42299	NM_001277406	POTEI	POTE ankyrin domain family, member I	2q21.1
17012148	-1.35505	2.55805	9.33254	7.9775	NM_000165	GJA1	gap junction protein alpha 1	6q22.31
17005600	-1.37728	2.59777	5.92733	4.55005	NM_003524	HIST1H2BH	histone cluster 1, H2bh	6p22.2
16835158	-1.38492	2.61157	7.45579	6.07087	NM_000212	ITGB3	integrin beta 3	17q21.32
16980284	-1.39254	2.6254	6.41601	5.02348	NR_037595	HHIP-AS1	HHIP antisense RNA 1	4q31.21
16845158	-1.40579	2.64962	8.48171	7.07593	NM_012232	PTRF	polymerase I and transcript release factor	17q21.2
16968213	-1.41129	2.65974	7.70048	6.2892	NM_005139	ANXA3	annexin A3	4q21.21
17012047	-1.41267	2.6623	6.67809	5.26541	NM_173674	DCBLD1	discoidin, CUB and LCCL domain containing 1	6q22.1
16819794	-1.4164	2.66919	9.37284	7.95644	NM_001795	CDH5	cadherin 5, type 2 (vascular endothelium)	16q22.1
16768923	-1.42179	2.67917	5.66682	4.24504	NR_033801	SLC9A7P1	solute carrier family 9, subfamily A (NHE7, cation proton antiporter 7), member 7 pseudogene 1	12q23.1
17001927	-1.42292	2.68127	7.39179	5.96887	NM_001309443	SPARC	secreted protein, acidic, cysteine-rich (osteonectin)	5q31.3-q32
17051626	-1.44089	2.71488	6.81532	5.37443	NM_001253900	MEST	mesoderm specific transcript	7q32
17074848	-1.44604	2.72458	5.60841	4.16237	NM_001164271	DLC1	DLC1 Rho GTPase activating protein	8p22
16988441	-1.45581	2.7431	3.0954	1.63959	NR_104999	LOC102467226	uncharacterized LOC102467226	5q23.1
16960844	-1.49366	2.81603	6.31795	4.82429	NM_001167911	VEPH1	ventricular zone expressed PH domain containing 1	3q24-q25
16949792	-1.53398	2.89583	7.2102	5.67622	NM_153690	FAM43A	family with sequence similarity 43, member A	3q29
16995645	-1.53424	2.89635	6.13847	4.60424	NM_001244871	DAB2	Dab, mitogen-responsive phosphoprotein, homolog 2 (Drosophila)	5p13.1
17108003	-1.56054	2.94965	9.07639	7.51585	NM_001711	BGN	biglycan	Xq28
16799289	-1.56724	2.96336	5.46768	3.90044	NM_001302797	C15orf54	chromosome 15 open reading frame 54	15q14
17088527	-1.57248	2.97415	6.35228	4.7798	NM_003266	TLR4	toll-like receptor 4	9q33.1
16688799	-1.59001	3.01051	8.35756	6.76755	NM_022159	ADGRL4	adhesion G protein-coupled receptor L4	1p33-p32
17112849	-1.59851	3.0283	3.63628	2.03777	NM_001006938	TCEAL6	transcription elongation factor A (SII)-like 6	Xq22.1
16687847	-1.61069	3.05398	5.34056	3.72987	NM_002353	TACSTD2	tumor-associated calcium signal transducer 2	1p32
17117695	-1.62434	3.08302	5.46439	3.84005	XM_011522866	CDYL2	chromodomain protein, Y-like 2	16q23.2
16960149	-1.62819	3.09124	6.55985	4.93166	NM_001128304	PLSCR4	phospholipid scramblase 4	3q24
16883690	-1.6334	3.10244	6.28923	4.65582	NM_001282408	IL1RL1	interleukin 1 receptor-like 1	2q12
16683377	-1.64179	3.12052	8.11229	6.47051	NM_002167	ID3	inhibitor of DNA binding 3, dominant negative helix-loop-helix protein	1p36.13-p36.12
16748590	-1.67284	3.18843	6.84367	5.17082	NM_001423	EMP1	epithelial membrane protein 1	12p12.3
16666738	-1.71415	3.28104	9.1326	7.41845	NM_001554	CYR61	cysteine-rich, angiogenic inducer, 61	1p22.3
17016503	-1.75417	3.37332	10.1473	8.39312	NM_003533	HIST1H3I	histone cluster 1, H3i	6p22.1
16819082	-1.7802	3.43474	7.87501	6.09481	NM_017839	LPCAT2	lysophosphatidylcholine acyltransferase 2	16q12.2
16989736	-1.9056	3.74666	7.31825	5.41264	NM_001964	EGR1	early growth response 1	5q31.1
16833204	-1.98708	3.96434	6.69018	4.7031	NM_002982	CCL2	chemokine (C-C motif) ligand 2	17q11.2-q12
16761811	-2.00682	4.01894	7.16652	5.1597	NM_021071	ART4	ADP-ribosyltransferase 4 (Dombrock blood group)	12p13-p12
16679773	-2.01768	4.04931	4.33276	2.31508	NM_001258284	OR2L5	olfactory receptor, family 2, subfamily L, member 5	1q44
16819064	-2.03122	4.0875	8.89236	6.86114	NM_001127891	MMP2	matrix metallopeptidase 2	16q12.2
16788657	-2.11531	4.33282	4.54858	2.43327	NR_003204	SNORD114-11	small nucleolar RNA, C/D box 114-11	14q32
16793129	-2.28838	4.88506	6.87033	4.58195	NM_001202	BMP4	bone morphogenetic protein 4	14q22-q23
16799315	-2.37138	5.17435	11.6342	9.26287	NM_003246	THBS1	thrombospondin 1	15q15
17004903	-2.39391	5.2558	9.5822	7.18828	NM_001168319	EDN1	endothelin 1	6p24.1
17023646	-2.71935	6.58575	10.796	8.07666	NM_001901	CTGF	connective tissue growth factor	6q23.1
17016403	-2.84827	7.20135	5.30845	2.46019	NM_003534	HIST1H3G	histone cluster 1, H3g	6p22.2
16976599	-3.5681	11.8605	6.72551	3.15741	NM_014465	SULT1B1	sulfotransferase family 1B member 1	4q13.3
16976615	-3.69438	12.9455	7.07613	3.38176	NM_005420	SULT1E1	sulfotransferase family 1E member 1	4q13.1
16971102	-3.78022	13.7391	9.19178	5.41157	NM_022475	HHIP	hedgehog interacting protein	4q28-q32
16716478	-4.61787	24.5538	10.0029	5.38498	NM_014391	ANKRD1	ankyrin repeat domain 1 (cardiac muscle)	10q23.31

## Sheet: upregulation genes
>1.5fold up-regulation genes
Probe Set ID	Log2Ratio1	Absolute Fold.Change	H460+HUVEC 2D.full-Signal	H460+HUVEC 3D.full-Signal	Gene Accession	Gene Symbol (representative)	Gene Description	Cytoband
17083433	2.32999	5.02802	3.05721	5.3872	NM_001199640	IL33	interleukin 33	9p24.1
17059955	2.29377	4.90336	4.36541	6.65918	NM_002612	PDK4	pyruvate dehydrogenase kinase, isozyme 4	7q21.3
16760868	2.09555	4.27388	6.16078	8.25633	NM_006931	SLC2A3	solute carrier family 2 (facilitated glucose transporter), member 3	12p13.3
17051159	2.03738	4.10498	6.40733	8.44471	NM_001098786	HILPDA	hypoxia inducible lipid droplet-associated	7q32.1
16854801	1.88883	3.70334	3.35469	5.24352	NR_030628	MIR924	microRNA 924	18q12.3
16675457	1.88836	3.70215	2.43454	4.3229	NM_001201550	CFHR4	complement factor H-related 4	1q32
16911125	1.82407	3.54079	5.72533	7.5494	NR_033917	LINC01433	long intergenic non-protein coding RNA 1433	20p13
16936761	1.81485	3.51823	5.73769	7.55254	NM_001253387	CHL1	cell adhesion molecule L1-like	3p26.1
17092862	1.8121	3.51153	2.52139	4.33349	NM_006900	IFNA13	interferon, alpha 13	9p22
16688219	1.75525	3.37585	4.05334	5.80859	NR_123718	LOC101927139	uncharacterized LOC101927139	1p31.3
16842659	1.7548	3.3748	5.09191	6.84672	NM_005165	ALDOC	aldolase C, fructose-bisphosphate	17cen-q12
17075553	1.74835	3.35974	4.48389	6.23224	NM_003155	STC1	stanniocalcin 1	8p21.2
16774666	1.66382	3.16855	2.37012	4.03394	XR_245430	SUCLA2-AS1	SUCLA2 antisense RNA 1	13q14.2
16915009	1.63839	3.11318	5.38639	7.02477	NM_080821	FAM210B	family with sequence similarity 210, member B	20q13.2
17005611	1.61945	3.07259	2.74419	4.36364	NM_001197246	BTN3A2	butyrophilin, subfamily 3, member A2	6p22.1
16808915	1.59167	3.01397	5.30535	6.89702	XM_011521374	CEP152	centrosomal protein 152kDa	15q21.1
16795943	1.56544	2.95967	5.94383	7.50926	NM_001128595	TC2N	tandem C2 domains, nuclear	14q32.12
16802497	1.54754	2.92319	6.20354	7.75109	NM_001104554	PAQR5	progestin and adipoQ receptor family member V	15q23
17025294	1.51856	2.86505	3.1568	4.67536	OTTHUMT00000399953	SOD2	superoxide dismutase 2, mitochondrial	6q25.3
16852871	1.51624	2.86044	8.05022	9.56646	NM_001143818	SERPINB2	serpin peptidase inhibitor, clade B (ovalbumin), member 2	18q21.3
17066203	1.49951	2.82746	3.91148	5.41099	AY176665	NSAP11	nervous system abundant protein 11	8p22
16808918	1.49177	2.81233	4.26175	5.75352	NM_203349	SHC4	SHC (Src homology 2 domain containing) family, member 4	15q21.1-q21.2
16666055	1.48177	2.79292	5.17418	6.65595	NM_001190463	CTH	cystathionine gamma-lyase	1p31.1
16856828	1.45285	2.73748	2.44175	3.8946	NM_001102651	ZNF554	zinc finger protein 554	19p13.3
16669796	1.45111	2.73418	5.22499	6.67609	NM_001313972	TXNIP	thioredoxin interacting protein	1q21.1
17093557	1.4417	2.7164	2.25789	3.69958	NR_024481	FAM205BP	transmembrane protein C9orf144B pseudogene	9p13.2
17059355	1.43437	2.70264	6.93302	8.36739	NM_152754	SEMA3D	sema domain, immunoglobulin domain (Ig), short basic domain, secreted, (semaphorin) 3D	7q21.11
16699456	1.43165	2.69755	3.49241	4.92405	NR_029711	MIR194-1	microRNA 194-1	1q41
16999943	1.41876	2.67356	5.48945	6.90821	NM_015082	FSTL4	follistatin-like 4	5q31.1
16887736	1.40443	2.64713	7.16425	8.56868	NM_001278549	PDK1	pyruvate dehydrogenase kinase, isozyme 1	2q31.1
17106438	1.38839	2.61787	6.17962	7.56801	NM_144658	DOCK11	dedicator of cytokinesis 11	Xq24
17061099	1.38694	2.61524	4.6701	6.05704	ENST00000488284	RASA4B	RAS p21 protein activator 4B	7q22.1
17051409	1.38662	2.61466	5.9632	7.34982	NM_001130720	AHCYL2	adenosylhomocysteinase-like 2	7q32.1
16712825	1.37929	2.60141	2.41107	3.79036	NM_173496	MPP7	membrane protein, palmitoylated 7	10p12.1
17117888	1.35744	2.5623	4.52687	5.8843	ENST00000628473	ZEB2	zinc finger E-box binding homeobox 2	2q22.3
16769144	1.35428	2.55669	2.97639	4.33067	NM_001177948	SYCP3	synaptonemal complex protein 3	12q
17014955	1.34349	2.53764	2.26145	3.60493	NR_109817	LINC00266-3	long intergenic non-protein coding RNA 266-3	6p25.3
17112576	1.31834	2.49379	2.772	4.09034	NR_125391	DIAPH2-AS1	DIAPH2 antisense RNA 1	Xq21.33
16855090	1.30727	2.47472	5.73635	7.04361	ENST00000262160	SMAD2	SMAD family member 2	18q21.1
17020520	1.30066	2.46341	5.31249	6.61315	NM_001143940	LGSN	lengsin, lens protein with glutamine synthetase domain	6pter-q22.33
16778067	1.2676	2.4076	5.51545	6.78305	NM_001195415	DCLK1	doublecortin-like kinase 1	13q13
16747570	1.26215	2.39854	4.87541	6.13756	NM_001975	ENO2	enolase 2 (gamma, neuronal)	12p13
16783308	1.26166	2.39772	3.24139	4.50305	NR_002937	IGBP1P1	immunoglobulin (CD79A) binding protein 1 pseudogene 1	14q13.2
16921999	1.24363	2.36794	5.15225	6.39588	NR_027072	LINC00189	long intergenic non-protein coding RNA 189	21q22.11
16826460	1.2319	2.34876	5.12779	6.3597	NM_001127892	SALL1	spalt-like transcription factor 1	16q12.1
16837191	1.23159	2.34825	6.50741	7.739	NM_012417	PITPNC1	phosphatidylinositol transfer protein, cytoplasmic 1	17q24.2
16965680	1.23012	2.34587	6.66486	7.89498	NM_001292054	TBC1D19	TBC1 domain family, member 19	4p15.2
17009627	1.22536	2.33814	10.432	11.6573	NR_001445	RN7SK	RNA, 7SK small nuclear	6p12.2
16732807	1.21973	2.32903	4.96083	6.18056	NM_001130142	VWA5A	von Willebrand factor A domain containing 5A	11q24.1
16848123	1.21481	2.3211	5.74023	6.95504	NM_001288985	ABCA8	ATP binding cassette subfamily A member 8	17q24
16890400	1.21462	2.3208	6.27401	7.48863	NR_002763	CPS1-IT1	CPS1 intronic transcript 1	2q34
16884918	1.20456	2.30466	5.86263	7.06719	NM_016133	INSIG2	insulin induced gene 2	2q14.2
17117626	1.20388	2.30358	5.0365	6.24038	ENST00000553842	PPP2R5C	protein phosphatase 2, regulatory subunit B, gamma	14q32.31
16805894	1.20377	2.30341	3.58897	4.79274	NR_027053	LOC646214	p21 protein (Cdc42/Rac)-activated kinase 2 pseudogene	15q11.2
17104106	1.18718	2.27706	4.06485	5.25202	NM_001013435	PAGE5	P antigen family, member 5 (prostate associated)	Xp11.21
16903140	1.18526	2.27405	4.47494	5.6602	NM_001008540	CXCR4	chemokine (C-X-C motif) receptor 4	2q21
16972950	1.18478	2.27329	4.49555	5.68033	NM_181726	ANKRD37	ankyrin repeat domain 37	4q35.1
17081401	1.18107	2.26744	6.40207	7.58314	NM_001135242	NDRG1	N-myc downstream regulated 1	8q24.3
16750154	1.17971	2.26532	5.24167	6.42139	NM_001256063	CNTN1	contactin 1	12q11-q12
17116681	1.17738	2.26166	5.65695	6.83433	NM_005840	SPRY3	sprouty RTK signaling antagonist 3	Xq28 and Yq12
16996004	1.17053	2.25095	3.86736	5.0379	NR_109862	BRCAT54	breast cancer-associated transcript 54	5p12
16802461	1.16647	2.24462	4.68413	5.8506	NR_026949	EWSAT1	Ewing sarcoma associated transcript 1	15q23
16690403	1.15608	2.22851	3.01674	4.17281	NM_001143989	NBPF4	neuroblastoma breakpoint family, member 4	1p13.3
17060993	1.15465	2.2263	4.48714	5.64179	NM_001079877	RASA4	RAS p21 protein activator 4	7q22
16708260	1.14783	2.21581	3.88867	5.03651	NR_026762	OLMALINC	oligodendrocyte maturation-associated long intergenic non-coding RNA	10q24.31
16782012	1.14583	2.21274	2.99056	4.13639	OTTHUMT00000410940	TRAJ58	T cell receptor alpha joining 58 (non-functional)	14q11
17005862	1.13951	2.20306	4.05148	5.19099	NM_003536	HIST1H3H	histone cluster 1, H3h	6p22.1
16900124	1.13876	2.20191	4.36106	5.49981	OTTHUMT00000323392	IGKV1-12	immunoglobulin kappa variable 1-12	2p12
16707047	1.13521	2.1965	6.35537	7.49058	XM_011539982	PTEN	phosphatase and tensin homolog	10q23.3
16960304	1.1352	2.19648	3.38704	4.52224	NM_000096	CP	ceruloplasmin (ferroxidase)	3q23-q25
17023799	1.13449	2.19541	3.91845	5.05294	NM_145176	SLC2A12	solute carrier family 2 (facilitated glucose transporter), member 12	6q23.2
16748989	1.1021	2.14666	7.52192	8.62401	NM_000921	PDE3A	phosphodiesterase 3A, cGMP-inhibited	12p12
16657445	1.09578	2.13729	2.53226	3.62805	NM_001005484	OR4F5	olfactory receptor, family 4, subfamily F, member 5	1p36.33
17092823	1.09548	2.13684	2.37568	3.47116	NM_021068	IFNA4	interferon, alpha 4	9p22
16925859	1.0936	2.13405	4.49041	5.584	NM_182832	PLAC4	placenta specific 4	21q22.2
17108597	1.08839	2.12636	5.6627	6.75109	NM_001304990	SPRY3	sprouty RTK signaling antagonist 3	Xq28 and Yq12
16881838	1.08717	2.12457	6.55762	7.64479	NM_000189	HK2	hexokinase 2	2p13
16712421	1.0832	2.11874	2.30826	3.39147	NM_001010896	C10orf113	chromosome 10 open reading frame 113	10p12.31
16767513	1.08212	2.11715	6.08169	7.16381	NM_004616	TSPAN8	tetraspanin 8	12q14.1-q21.1
16709237	1.08072	2.11509	2.37493	3.45565	NR_031614	MIR548E	microRNA 548e	10q25.2
17075112	1.07947	2.11326	6.87419	7.95366	NM_015310	PSD3	pleckstrin and Sec7 domain containing 3	8p21.3
17057478	1.07353	2.10458	6.99752	8.07105	NM_000598	IGFBP3	insulin like growth factor binding protein 3	7p12.3
16884827	1.07262	2.10325	5.73348	6.8061	NM_001004360	DPP10	dipeptidyl-peptidase 10 (inactive)	2q14.1
16839194	1.06676	2.09473	6.41204	7.4788	XR_942189	DOC2B	double C2-like domains, beta	17p13.3
16671037	1.06573	2.09323	3.52453	4.59026	NM_178430	LCE2D	late cornified envelope 2D	1q21.3
16917114	1.06483	2.09192	7.45912	8.52395	NM_021156	TMX4	thioredoxin-related transmembrane protein 4	20p12
16998675	1.06294	2.08919	2.79344	3.85638	NR_104671	LOC102467213	uncharacterized LOC102467213	5q21.3
16998044	1.05823	2.08237	6.74191	7.80014	NR_103548	LUCAT1	lung cancer associated transcript 1 (non-protein coding)	5q14.3
16988801	1.05365	2.07577	8.3923	9.44595	NM_001046	SLC12A2	solute carrier family 12 (sodium/potassium/chloride transporter), member 2	5q23.3
16977970	1.04931	2.06954	6.41718	7.46649	NM_198281	GPRIN3	GPRIN family member 3	4q22.1
17092115	1.04788	2.06749	4.1352	5.18308	XM_011517768	GLIS3	GLIS family zinc finger 3	9p24.2
16676764	1.04546	2.06402	9.40068	10.4461	NM_000574	CD55	CD55 molecule, decay accelerating factor for complement (Cromer blood group)	1q32
16857110	1.04014	2.05643	4.11632	5.15646	NM_133475	ANKRD24	ankyrin repeat domain 24	19p13.3
16834148	1.03908	2.05492	2.02735	3.06643	NM_031962	KRTAP9-3	keratin associated protein 9-3	17q21.2
16999472	1.03804	2.05343	3.79629	4.83432	ENST00000512185	LINC01184	long intergenic non-protein coding RNA 1184	5q23.3
17015581	1.03205	2.04493	3.23042	4.26246	XR_241972	LOC101928106	uncharacterized LOC101928106	6p24.3
16855358	1.03112	2.04361	6.3307	7.36182	NM_001143829	CCDC68	coiled-coil domain containing 68	18q21
16748346	1.03014	2.04222	3.49585	4.52598	NR_120430	LOC101928100	uncharacterized LOC101928100	12p13.2
17055263	1.02889	2.04045	5.59254	6.62143	NM_015204	THSD7A	thrombospondin type 1 domain containing 7A	7p21.3
16762470	1.02868	2.04015	5.53538	6.56405	NM_030762	BHLHE41	basic helix-loop-helix family, member e41	12p12.1
17102210	1.0286	2.04004	4.98628	6.01487	NM_001142386	PDK3	pyruvate dehydrogenase kinase, isozyme 3	Xp22.11
17023334	1.02575	2.03602	3.84728	4.87303	NR_126386	NCOA7-AS1	NCOA7 antisense RNA 1	6q22.32
17107131	1.02563	2.03584	3.71976	4.74539	NR_024359	SMIM10L2A	small integral membrane protein 10 like 2A	Xq26.3
17025555	1.02203	2.03077	6.80451	7.82654	ENST00000535229	PDE10A	phosphodiesterase 10A	6q26
16719644	1.01961	2.02736	9.44224	10.4619	NM_004052	BNIP3	BCL2/adenovirus E1B 19kDa interacting protein 3	10q26.3
16990304	1.01558	2.02172	4.15172	5.1673	NM_018932	PCDHB12	protocadherin beta 12	5q31
16911330	1.0151	2.02105	3.633	4.6481	AK128046	LOC100128668	uncharacterized LOC100128668	20p12.3
16943336	1.01358	2.01892	4.68495	5.69854	NM_018004	TMEM45A	transmembrane protein 45A	3q12.2
17083197	1.00403	2.0056	5.63817	6.6422	NM_001018056	VLDLR	very low density lipoprotein receptor	9p24
16781893	1.00152	2.00211	1.79445	2.79597	OTTHUMT00000409888	TRAV12-3	T cell receptor alpha variable 12-3	14q11
16712934	1.0014	2.00194	5.25847	6.25987	NR_030335	MIR604	microRNA 604	10p11.23
17050797	0.999052	1.99869	6.99399	7.99304	NM_001105533	CPED1	cadherin-like and PC-esterase domain containing 1	7q31.31
16846887	0.996521	1.99518	5.69687	6.69339	NM_001099640	TMEM100	transmembrane protein 100	17q22
16722321	0.993245	1.99066	4.10069	5.09394	ENST00000532740	PDE3B	phosphodiesterase 3B, cGMP-inhibited	11p15.1
17088067	0.992403	1.9895	4.70283	5.69523	NM_001007169	ZNF483	zinc finger protein 483	9q31.3
16720799	0.988391	1.98397	1.50508	2.49347	NR_120534	LINC01150	long intergenic non-protein coding RNA 1150	11p15.5
17109429	0.988391	1.98397	3.7863	4.77469	NR_046632	NHS-AS1	NHS antisense RNA 1	Xp22.13
16773165	0.988156	1.98365	5.54151	6.52966	NM_001204458	TNFRSF19	tumor necrosis factor receptor superfamily, member 19	13q12.11-q12.3
16986244	0.986008	1.9807	2.60956	3.59557	ENST00000610426	NSA2	NSA2 ribosome biogenesis homolog	5q13.3
16789830	0.983102	1.97671	5.47362	6.45673	NR_073459	BMS1P18	BMS1 ribosome biogenesis factor pseudogene 18	14q11.2
16874193	0.982665	1.97611	4.59392	5.57659	NM_033377	CGB1	chorionic gonadotropin, beta polypeptide 1	19q13.32
16679697	0.981933	1.97511	4.07233	5.05426	NM_001079821	NLRP3	NLR family, pyrin domain containing 3	1q44
17044793	0.978547	1.97048	2.76454	3.74308	NR_030319	MIR550A1	microRNA 550a-1	7p14.3
16860152	0.978546	1.97048	2.10206	3.08061	NM_001172671	ZNF430	zinc finger protein 430	19p12
16721011	0.975937	1.96692	3.6646	4.64053	NR_024248	TSSC2	tumor suppressing subtransferable candidate 2 pseudogene	11p15.4
16777427	0.972757	1.96259	1.44563	2.41838	NM_001007537	C1QTNF9B	C1q and tumor necrosis factor related protein 9B	13q12.12
17063796	0.970774	1.95989	3.9285	4.89928	OTTHUMT00000351230	TRBV5-4	T cell receptor beta variable 5-4	7q34
16852849	0.970543	1.95958	7.41918	8.38972	NM_001291278	SERPINB11	serpin peptidase inhibitor, clade B (ovalbumin), member 11 (gene/pseudogene)	18q21.33
16863393	0.969151	1.95769	4.14796	5.11711	NM_001002915	IGFL2	IGF like family member 2	19q13.32
16718764	0.965694	1.953	3.63337	4.59906	NR_037436	MIR3663	microRNA 3663	10q25.3
17054149	0.965033	1.95211	5.88148	6.84651	NM_018051	WDR60	WD repeat domain 60	7q36.3
16846583	0.964742	1.95171	3.53513	4.49987	NR_024192	HILS1	histone linker H1 domain, spermatid-specific 1, pseudogene	17q21.33
16862385	0.958623	1.94345	2.80837	3.76699	NM_000767	CYP2B6	cytochrome P450, family 2, subfamily B, polypeptide 6	19q13.2
16990778	0.957999	1.94261	5.06624	6.02424	NM_001040129	SPINK13	serine peptidase inhibitor, Kazal type 13 (putative)	5q32
17024549	0.955059	1.93866	4.19881	5.15387	NR_038408	UST-AS1	UST antisense RNA 1	6q25.1
17053892	0.95224	1.93487	6.37291	7.32515	NM_005542	INSIG1	insulin induced gene 1	7q36
16869769	0.95191	1.93443	7.82898	8.78089	NM_000435	NOTCH3	notch 3	19p13.2-p13.1
16960438	0.949401	1.93107	3.13893	4.08833	ENST00000481585	ANKUB1	ankyrin repeat and ubiquitin domain containing 1	3q25.1
16702935	0.949289	1.93092	4.80467	5.75396	NM_000724	CACNB2	calcium channel, voltage-dependent, beta 2 subunit	10p12
16778918	0.947027	1.9279	2.65979	3.60682	NR_120426	LINC01198	long intergenic non-protein coding RNA 1198	13q14.13
16834621	0.946751	1.92753	6.9759	7.92265	NM_001661	ARL4D	ADP-ribosylation factor like GTPase 4D	17q21.31
16949172	0.942014	1.92121	3.66559	4.60761	NR_038990	EHHADH-AS1	EHHADH antisense RNA 1	3q27.2
16665182	0.941915	1.92108	7.90708	8.849	NM_006252	PRKAA2	protein kinase, AMP-activated, alpha 2 catalytic subunit	1p31
17002534	0.941123	1.92002	5.39643	6.33755	NR_105064	LOC101927835	uncharacterized LOC101927835	5q34
17056621	0.938932	1.91711	3.87576	4.81469	OTTHUMT00000338113	DPY19L2P1	DPY19L2 pseudogene 1	7p14.2
16667850	0.938252	1.91621	1.58104	2.51929	NM_000699	AMY2A	amylase, alpha 2A (pancreatic)	1p21
17013773	0.937906	1.91575	5.79941	6.73731	NM_005100	AKAP12	A kinase (PRKA) anchor protein 12	6q24-q25
16777996	0.932971	1.9092	5.24557	6.17854	NR_026928	N4BP2L2-IT2	N4BPL2 intronic transcript 2	13q13.1
16900090	0.93274	1.9089	3.5617	4.49444	AF113887	IGKC	immunoglobulin kappa constant	2p12
16679820	0.931873	1.90775	1.69667	2.62854	XR_949139	OR2T2	olfactory receptor, family 2, subfamily T, member 2	1q44
16851852	0.931873	1.90775	3.04529	3.97717	NM_030632	ASXL3	additional sex combs like transcriptional regulator 3	18q11
17065851	0.929392	1.90447	3.57727	4.50666	NR_027425	FAM66D	family with sequence similarity 66, member D	8p23.1
16896502	0.928611	1.90344	8.19655	9.12516	NM_005813	PRKD3	protein kinase D3	2p21
16670185	0.926861	1.90114	3.59705	4.52391	XR_110828	LOC284561	uncharacterized LOC284561	1q21.3
17088995	0.926406	1.90054	2.92337	3.84978	NR_029611	MIR181A2	microRNA 181a-2	9q33.3
17020617	0.925522	1.89937	3.20438	4.1299	NR_125872	LOC101928307	uncharacterized LOC101928307	6q12
16909522	0.924682	1.89827	5.71807	6.64276	NR_002908	SNORD20	small nucleolar RNA, C/D box 20	2q37.1
16676215	0.920032	1.89216	4.16046	5.08049	NR_003019	SNORA77	small nucleolar RNA, H/ACA box 77	1q32.1
16710073	0.918719	1.89044	3.26255	4.18127	NM_144587	BTBD16	BTB (POZ) domain containing 16	10q26.13
16947053	0.917999	1.88949	6.58977	7.50777	NM_033050	SUCNR1	succinate receptor 1	3q25.1
16755312	0.915116	1.88572	5.38353	6.29865	NM_152435	AMDHD1	amidohydrolase domain containing 1	12q23.1
16953424	0.91175	1.88133	5.51251	6.42426	NM_004567	PFKFB4	6-phosphofructo-2-kinase/fructose-2,6-biphosphatase 4	3p22-p21
16754808	0.91006	1.87912	5.19097	6.10103	NM_152588	TMTC2	transmembrane and tetratricopeptide repeat containing 2	12q21.31
17109545	0.906472	1.87446	6.98686	7.89333	NM_001079858	ADGRG2	adhesion G protein-coupled receptor G2	Xp22.13
16806999	0.906399	1.87436	3.06408	3.97048	OTTHUMT00000422960	GOLGA8B	golgin A8 family, member B	15q14
17117186	0.905497	1.87319	4.02602	4.93152	NR_001574	RBMY2EP	RNA binding motif protein, Y-linked, family 2, member E pseudogene	Yq11.223
17002194	0.90489	1.8724	5.34668	6.25157	NM_033274	ADAM19	ADAM metallopeptidase domain 19	5q33.3
16865056	0.900752	1.86704	3.7568	4.65755	NR_030199	MIR518C	microRNA 518c	19q13.42
16805915	0.900452	1.86665	4.5408	5.44125	NR_028506	NF1P2	neurofibromin 1 pseudogene 2	15q11.2
16948835	0.898647	1.86432	4.05165	4.95029	NR_030410	MIR1224	microRNA 1224	3q27.1
16715361	0.896918	1.86208	8.2982	9.19512	NM_000917	P4HA1	prolyl 4-hydroxylase, alpha polypeptide I	10q22.1
16873606	0.891467	1.85506	3.4623	4.35377	NR_036157	MIR320E	microRNA 320e	19q13.32
16968834	0.8908	1.8542	3.82594	4.71674	NR_002806	FAM13A-AS1	FAM13A antisense RNA 1	4q22.1
17111549	0.890689	1.85406	2.97957	3.87026	NM_001017931	PAGE3	P antigen family, member 3 (prostate associated)	Xp11.21
16722365	0.88863	1.85142	4.04235	4.93098	NM_001293172	LOC102724957	uncharacterized LOC102724957	11p15.2
16881199	0.88863	1.85142	4.87176	5.76039	NM_001692	ATP6V1B1	ATPase, H+ transporting, lysosomal 56/58kDa, V1 subunit B1	2p13.1
16763195	0.88789	1.85047	6.90703	7.79492	NM_052885	SLC2A13	solute carrier family 2 (facilitated glucose transporter), member 13	12q12
16792859	0.884481	1.8461	8.62307	9.50755	NM_001163940	PYGL	phosphorylase, glycogen, liver	14q21-q22
16919574	0.882009	1.84294	3.96446	4.84647	NM_014477	TP53TG5	TP53 target 5	20q13.12
16705041	0.877578	1.83729	2.63143	3.50901	NM_001190478	MTRNR2L5	MT-RNR2-like 5	10q21.1
17005539	0.876022	1.83531	1.78408	2.66011	NM_003531	HIST1H3C	histone cluster 1, H3c	6p22.2
17009114	0.876019	1.8353	4.28332	5.15934	NR_024478	LINC01512	long intergenic non-protein coding RNA 1512	6p21.1
16670981	0.875468	1.8346	2.87862	3.75409	NR_103561	NBPF18P	neuroblastoma breakpoint family, member 18, pseudogene	1q21.3
16725097	0.873682	1.83233	2.91286	3.78654	NM_001004706	OR4D11	olfactory receptor, family 4, subfamily D, member 11	11q12.1
16798720	0.873682	1.83233	2.17434	3.04802	NR_026771	DKFZP434L187	uncharacterized LOC26082	15q13.2
16697000	0.87366	1.83231	2.9368	3.81046	NM_172000	TEDDM1	transmembrane epididymal protein 1	1q25.3
16908231	0.873388	1.83196	2.94168	3.81507	NR_026597	DIRC3	disrupted in renal carcinoma 3	2q35
16843158	0.871676	1.82979	3.04285	3.91453	NM_002544	OMG	oligodendrocyte myelin glycoprotein	17q11.2
16878543	0.870256	1.82799	3.30584	4.1761	NM_001008779	SPDYA	speedy/RINGO cell cycle regulator family member A	2p23.2
16808871	0.869959	1.82761	4.56697	5.43693	XR_931770	CEP152	centrosomal protein 152kDa	15q21.1
17089003	0.869385	1.82688	7.68211	8.55149	NM_001282715	OLFML2A	olfactomedin like 2A	9q33.3
16772439	0.867722	1.82478	3.65291	4.52063	NR_033834	FZD10-AS1	FZD10 antisense RNA 1 (head to head)	12q24.33
16961551	0.864301	1.82046	6.22718	7.09148	NM_001130081	PLD1	phospholipase D1, phosphatidylcholine-specific	3q26
17024194	0.863073	1.81891	2.28604	3.14911	NM_021635	PBOV1	prostate and breast cancer overexpressed 1	6q23.3
16696438	0.861447	1.81686	4.70324	5.56469	NR_125960	LOC101928673	uncharacterized LOC101928673	1q25.1
16700489	0.861203	1.81655	6.85065	7.71185	NM_022051	EGLN1	egl-9 family hypoxia-inducible factor 1	1q42.1
16922467	0.85972	1.81469	2.15494	3.01466	NR_030414	MIR802	microRNA 802	21q22.12
16752715	0.859719	1.81468	4.99126	5.85098	NM_002332	LRP1	LDL receptor related protein 1	12q13.3
17017746	0.857499	1.81189	4.23295	5.09045	OTTHUMT00000076256	PRRT1	proline-rich transmembrane protein 1	6p21.32
16859681	0.857317	1.81167	4.61564	5.47295	NM_002248	KCNN1	potassium channel, calcium activated intermediate/small conductance subfamily N alpha, member 1	19p13.1
16879174	0.85663	1.8108	7.85699	8.71362	NM_012413	QPCT	glutaminyl-peptide cyclotransferase	2p22.2
16670248	0.856556	1.81071	4.6467	5.50326	uc010paz.2	PPIAL4E	peptidylprolyl isomerase A (cyclophilin A)-like 4E	1q21.2
17043647	0.855734	1.80968	2.96803	3.82377	XR_428098	LOC100131472	uncharacterized LOC100131472	7p21.3
17103748	0.85552	1.80941	3.97997	4.83549	NR_030225	MIR501	microRNA 501	Xp11.23
16726945	0.854829	1.80854	5.41243	6.26726	NM_001099409	EHBP1L1	EH domain binding protein 1 like 1	11q13.1
16984244	0.85384	1.80731	7.98124	8.83508	NM_001168355	OSMR	oncostatin M receptor	5p13.1
16877064	0.852416	1.80552	3.5005	4.35292	BC111372	LOC101929715	uncharacterized LOC101929715	2p25.1
16709108	0.852136	1.80517	5.75114	6.60328	NM_001008541	MXI1	MAX interactor 1, dimerization protein	10q24-q25
17093245	0.8516	1.8045	5.37361	6.2252	NM_004925	AQP3	aquaporin 3 (Gill blood group)	9p13
16972961	0.849356	1.8017	3.23332	4.08267	NM_001114357	C4orf47	chromosome 4 open reading frame 47	4q35.1
16840846	0.847048	1.79882	5.93654	6.78359	NM_002616	PER1	period circadian clock 1	17p13.1
16754729	0.846655	1.79833	6.0904	6.93705	NM_024560	ACSS3	acyl-CoA synthetase short-chain family member 3	12q21.31
17087100	0.846317	1.79791	3.60116	4.44748	BX648970	C9orf3	chromosome 9 open reading frame 3	9q22.32
17113062	0.845004	1.79627	3.93361	4.77861	NM_001291277	TEX13A	testis expressed 13A	Xq22.3
16821266	0.844983	1.79624	2.75838	3.60336	NM_017429	BCO1	beta-carotene oxygenase 1	16q23.2
16920156	0.844404	1.79552	5.10214	5.94655	NM_000961	PTGIS	prostaglandin I2 (prostacyclin) synthase	20q13.13
17088507	0.844404	1.79552	2.9324	3.77681	AK097822	ASTN2-AS1	ASTN2 antisense RNA 1	9q33.1
16923145	0.843573	1.79449	5.20885	6.05242	NM_004915	ABCG1	ATP binding cassette subfamily G member 1	21q22.3
17083672	0.842517	1.79318	3.05364	3.89616	NM_173550	CCDC171	coiled-coil domain containing 171	9p22.3
16981523	0.841213	1.79156	2.24066	3.08188	NM_007281	SCRG1	stimulator of chondrogenesis 1	4q34.1
17085332	0.841213	1.79156	2.5118	3.35301	NR_121564	LOC101927827	uncharacterized LOC101927827	9p11.1
16744247	0.839422	1.78933	3.47977	4.31919	NM_006235	POU2AF1	POU class 2 associating factor 1	11q23.1
16781414	0.839265	1.78914	6.01881	6.85807	NR_073459	BMS1P18	BMS1 ribosome biogenesis factor pseudogene 18	14q11.2
16833327	0.838896	1.78868	7.44132	8.28021	NM_144975	SLFN5	schlafen family member 5	17q12
16679789	0.836969	1.78629	1.59364	2.43061	NM_001004688	OR2M2	olfactory receptor, family 2, subfamily M, member 2	1q44
16699454	0.836968	1.78629	2.59048	3.42745	NR_029628	MIR215	microRNA 215	1q41
16795794	0.836968	1.78629	5.21563	6.0526	NM_004755	RPS6KA5	ribosomal protein S6 kinase, 90kDa, polypeptide 5	14q31-q32.1
16737669	0.836831	1.78612	6.06396	6.90079	NM_001101802	PHF21A	PHD finger protein 21A	11p11.2
16883107	0.836663	1.78591	6.06852	6.90518	NM_001164315	ANKRD36	ankyrin repeat domain 36	2q11.2
16761507	0.836373	1.78556	2.52087	3.35724	NM_176890	TAS2R50	taste receptor, type 2, member 50	12p13.2
16705961	0.836346	1.78552	9.41457	10.2509	NM_019058	DDIT4	DNA damage inducible transcript 4	10q22.1
16843296	0.835264	1.78418	2.51118	3.34644	ENST00000583395	ASIC2	acid sensing ion channel 2	17q12
17099248	0.831999	1.78015	2.20219	3.03419	ENST00000292035	MED27	mediator complex subunit 27	9q34.13
16814183	0.82955	1.77713	6.87731	7.70686	ENST00000464609	ARHGDIG	Rho GDP dissociation inhibitor (GDI) gamma	16p13.3
17101109	0.828635	1.776	2.7359	3.56453	NR_037461	MIR3690	microRNA 3690	Xp22.32 and Yp11.3
17115866	0.828635	1.776	2.7359	3.56453	NR_037461	MIR3690	microRNA 3690	Xp22.32 and Yp11.3
16907130	0.826728	1.77366	6.48795	7.31468	NM_001162407	CLK1	CDC like kinase 1	2q33
16782046	0.825991	1.77275	3.56162	4.38761	OTTHUMT00000410959	TRAJ39	T cell receptor alpha joining 39	14q11
16709645	0.825681	1.77237	3.38275	4.20843	NM_001303135	PNLIPRP1	pancreatic lipase-related protein 1	10q25.3
17114701	0.82556	1.77222	7.19861	8.02417	NM_004065	CDR1	cerebellar degeneration related protein 1	Xq27.1
16947026	0.82546	1.7721	2.81444	3.6399	NM_207365	AADACL2	arylacetamide deacetylase-like 2	3q25.1
16944931	0.825187	1.77176	3.89113	4.71631	NR_024250	FAM86JP	family with sequence similarity 86, member A pseudogene	3q21.2
16735339	0.824378	1.77077	2.62509	3.44947	NR_125366	CASC23	cancer susceptibility candidate 23 (non-protein coding)	11p15.4
17067170	0.823955	1.77025	7.62172	8.44567	NM_004331	BNIP3L	BCL2/adenovirus E1B 19kDa interacting protein 3-like	8p21
17087413	0.823753	1.77	5.90727	6.73103	NM_024642	GALNT12	polypeptide N-acetylgalactosaminyltransferase 12	9q22.33
16883715	0.82363	1.76985	6.35808	7.18171	NM_001282399	IL18R1	interleukin 18 receptor 1	2q12
16761526	0.823097	1.7692	3.35289	4.17599	ENST00000539585	TAS2R30	taste receptor, type 2, member 30	12p13.2
16851259	0.823097	1.7692	2.03615	2.85925	NM_001145029	ANKRD30B	ankyrin repeat domain 30B	18p11.21
17114783	0.822462	1.76842	1.17741	1.99987	NR_031708	MIR513B	microRNA 513b	Xq27.3
17096574	0.819047	1.76424	1.9352	2.75425	NR_038853	STX17-AS1	STX17 antisense RNA 1	9q31.1
17093042	0.817779	1.76269	4.84777	5.66555	NM_001256054	C9orf72	chromosome 9 open reading frame 72	9p21.2
16864764	0.817063	1.76182	4.12491	4.94197	NM_001031721	ZNF613	zinc finger protein 613	19q13.41
16947532	0.816453	1.76107	2.18685	3.0033	NM_000882	IL12A	interleukin 12A	3q25.33
16905521	0.816354	1.76095	4.08429	4.90064	NM_152275	TTC30A	tetratricopeptide repeat domain 30A	2q31.2
16743432	0.816187	1.76075	6.55036	7.36655	NM_001271594	SESN3	sestrin 3	11q21
17058815	0.815615	1.76005	6.55722	7.37284	NR_028059	PMS2P3	PMS1 homolog 2, mismatch repair system component pseudogene 3	7q11.23
16890347	0.81517	1.75951	10.1421	10.9572	NM_001122633	CPS1	carbamoyl-phosphate synthase 1	2q35
16998007	0.814092	1.75819	4.87529	5.68938	NM_001297765	CETN3	centrin 3	5q14.3
17091922	0.812465	1.75621	3.76611	4.57857	XR_242520	LINC01388	long intergenic non-protein coding RNA 1388	9p24.3
16834130	0.812288	1.75599	2.85833	3.67062	NM_001146041	KRTAP4-9	keratin associated protein 4-9	17q21.2
16995601	0.812288	1.75599	2.20762	3.01991	NM_001243093	FYB	FYN binding protein	5p13.1
16992705	0.81204	1.75569	3.70954	4.52158	NM_001265615	FAM153B	family with sequence similarity 153, member B	5q35.2
16789530	0.811463	1.75499	3.99867	4.81014	NR_024396	LINC00638	long intergenic non-protein coding RNA 638	14q32.33
16801644	0.811399	1.75491	4.09409	4.90549	NR_120339	RORA-AS1	RORA antisense RNA 1	15q22.2
17107319	0.811344	1.75485	3.96504	4.77639	NR_030631	MIR934	microRNA 934	Xq26.3
17077974	0.809741	1.7529	2.26344	3.07318	NM_020361	CPA6	carboxypeptidase A6	8q13.2
17095375	0.807718	1.75044	6.50976	7.31748	NM_001286715	AGTPBP1	ATP/GTP binding protein 1	9q21.33
16665439	0.807151	1.74975	3.25941	4.06656	NM_001164835	L1TD1	LINE-1 type transposase domain containing 1	1p31.3
17025564	0.804821	1.74693	7.6823	8.48712	NR_026860	LINC00473	long intergenic non-protein coding RNA 473	6q27
16798230	0.804344	1.74635	6.28615	7.09049	NR_003341	SNORD116-27	small nucleolar RNA, C/D box 116-27	15q11.2
16738845	0.804188	1.74616	1.44129	2.24548	XM_005276402	MS4A4E	membrane-spanning 4-domains, subfamily A, member 4E	11q12.2
16911108	0.80362	1.74548	7.19889	8.00251	NM_001270691	SMOX	spermine oxidase	20p13
16781370	0.80345	1.74527	3.10643	3.90988	NM_001005356	POTEG	POTE ankyrin domain family, member G	14q11.2
16679970	0.79974	1.74079	2.00215	2.80189	NR_024321	LINC00115	long intergenic non-protein coding RNA 115	1p36.33
16809228	0.799478	1.74047	3.50836	4.30784	NM_000103	CYP19A1	cytochrome P450, family 19, subfamily A, polypeptide 1	15q21.1
16690704	0.797505	1.73809	8.48386	9.28136	NM_001201546	SLC16A4	solute carrier family 16, member 4	1p13.3
16874890	0.797295	1.73784	5.03596	5.83326	NM_001177547	SIGLEC6	sialic acid binding Ig-like lectin 6	19q13.3
16776306	0.797226	1.73776	2.11628	2.91351	NR_046391	LINC00343	long intergenic non-protein coding RNA 343	13q33.2
16813419	0.79535	1.7355	2.76098	3.55633	NR_021493	LINC00930	long intergenic non-protein coding RNA 930	15q26.1
16774679	0.794719	1.73474	8.06702	8.86173	NM_021999	ITM2B	integral membrane protein 2B	13q14.3
17055354	0.794392	1.73435	6.69064	7.48504	NM_001163147	ETV1	ets variant 1	7p21.3
16797583	0.793763	1.73359	2.02987	2.82364	BC073782	IGHG1	immunoglobulin heavy constant gamma 1 (G1m marker)	14q32.33
16738351	0.791739	1.73116	3.27813	4.06987	NM_006637	OR5I1	olfactory receptor, family 5, subfamily I, member 1	11q11
16800933	0.791636	1.73104	5.96582	6.75745	NM_001144955	DTWD1	DTW domain containing 1	15q21.2
16941885	0.791319	1.73066	4.954	5.74532	NM_018398	CACNA2D3	calcium channel, voltage-dependent, alpha 2/delta subunit 3	3p21.1
16761350	0.791299	1.73063	2.10099	2.89229	NM_002261	KLRC3	killer cell lectin-like receptor subfamily C, member 3	12p13
16956316	0.789916	1.72897	3.12232	3.91224	NM_020872	CNTN3	contactin 3 (plasmacytoma associated)	3p12.3
16916328	0.789723	1.72874	4.83545	5.62517	NM_001895	CSNK2A1	casein kinase 2, alpha 1 polypeptide	20p13
16892812	0.787806	1.72645	5.06132	5.84913	NR_131900	AGAP1-IT1	AGAP1 intronic transcript 1	2q37.2
16809809	0.787574	1.72617	1.89825	2.68583	OTTHUMT00000419442	ZNF280D	zinc finger protein 280D	15q21.3
16769481	0.78646	1.72484	5.59498	6.38144	NM_001034173	ALDH1L2	aldehyde dehydrogenase 1 family, member L2	12q23.3
16881098	0.785233	1.72337	4.48346	5.26869	NM_178439	GMCL1	germ cell-less, spermatogenesis associated 1	2p13.3
16793024	0.784107	1.72203	7.86398	8.64808	NM_014584	ERO1A	endoplasmic reticulum oxidoreductase alpha	14q22.1
16671784	0.78389	1.72177	5.46676	6.25065	NR_034180	POU5F1P4	POU class 5 homeobox 1 pseudogene 4	1q22
17078028	0.783787	1.72164	4.98596	5.76974	NM_001146008	SLCO5A1	solute carrier organic anion transporter family, member 5A1	8q13.3
16847914	0.783526	1.72133	3.84292	4.62645	NR_026903	AMZ2P1	archaelysin family metallopeptidase 2 pseudogene 1	17q24.1
16959752	0.782469	1.72007	2.60387	3.38633	NM_001134657	PRR23C	proline rich 23C	3q23
17114728	0.782468	1.72007	3.91249	4.69495	NM_016249	MAGEC2	MAGE family member C2	Xq27
17025359	0.781387	1.71878	2.93082	3.71221	NM_005577	LPA	lipoprotein, Lp(a)	6q26
16748196	0.781174	1.71853	3.68822	4.4694	NR_002814	LOC374443	C-type lectin domain family 2, member D pseudogene	12p13.31
17020480	0.781174	1.71853	3.11527	3.89644	NR_132999	GUSBP4	glucuronidase, beta pseudogene 4	6p11.2
17000208	0.779573	1.71662	6.0405	6.82007	NR_030583	VTRNA2-1	vault RNA 2-1	5q31.1
16995890	0.778893	1.71581	6.36944	7.14833	NM_001098272	HMGCS1	3-hydroxy-3-methylglutaryl-CoA synthase 1 (soluble)	5p14-p13
16870739	0.777832	1.71455	3.93704	4.71488	NR_026956	LINC00663	long intergenic non-protein coding RNA 663	19p13.11
16875467	0.776244	1.71267	3.46308	4.23932	NM_012276	LILRA4	leukocyte immunoglobulin-like receptor, subfamily A (with TM domain), member 4	19q13.4
17016390	0.776244	1.71267	5.59849	6.37474	NM_003518	HIST1H2BG	histone cluster 1, H2bg	6p22.2
16782094	0.775899	1.71226	2.71252	3.48842	OTTHUMT00000410984	TRAJ14	T cell receptor alpha joining 14	14q11
16711952	0.775067	1.71127	4.49279	5.26786	NM_001282695	FAM107B	family with sequence similarity 107, member B	10p13
16733985	0.774812	1.71097	5.17367	5.94848	NR_038262	MIR210HG	MIR210 host gene	11p15.5
17086346	0.774595	1.71071	1.86903	2.64363	XR_930023	LOC101927552	uncharacterized LOC101927552	9q21.32
17100393	0.774534	1.71064	3.12708	3.90162	NM_031297	RNF208	ring finger protein 208	9q34.3
16713057	0.774319	1.71038	6.85672	7.63103	NM_001270695	ARHGAP12	Rho GTPase activating protein 12	10p11.22
17023994	0.7729	1.7087	4.53963	5.31253	XR_943016	LOC644135	uncharacterized LOC644135	6q23.3
17101279	0.772543	1.70828	3.09046	3.863	NR_038428	LINC01546	long intergenic non-protein coding RNA 1546	Xp22.33
16696614	0.772177	1.70784	5.39844	6.17062	NM_001162893	KIAA0040	KIAA0040	1q25.1
16834409	0.771041	1.7065	5.55701	6.32805	NM_003632	CNTNAP1	contactin associated protein 1	17q21
16745648	0.770068	1.70535	2.75425	3.52432	NM_001005196	OR8B4	olfactory receptor, family 8, subfamily B, member 4 (gene/pseudogene)	11q24.2
16780754	0.769395	1.70455	4.71774	5.48713	NM_004115	FGF14	fibroblast growth factor 14	13q34
16756310	0.769239	1.70437	5.31536	6.0846	NM_001286262	TCP11L2	t-complex 11, testis-specific-like 2	12q23.3
16724734	0.76913	1.70424	2.54439	3.31352	NM_001004059	OR4S2	olfactory receptor, family 4, subfamily S, member 2	11q11
16998059	0.768686	1.70372	7.85623	8.62492	NM_020801	ARRDC3	arrestin domain containing 3	5q14.3
16901974	0.766352	1.70096	5.34802	6.11437	NM_000575	IL1A	interleukin 1 alpha	2q14
16724715	0.765281	1.6997	2.70744	3.47272	NM_024114	TRIM48	tripartite motif containing 48	11q11
17063708	0.765003	1.69937	2.98552	3.75052	NM_001008270	PRSS37	protease, serine, 37	7q34
16923653	0.764622	1.69892	3.92282	4.68744	AB076354	KRTAP10-7	keratin associated protein 10-7	21q22.3
16706382	0.763712	1.69785	4.22613	4.98984	NR_120655	KCNMA1-AS1	KCNMA1 antisense RNA 1	10q22.3
17076538	0.763393	1.69748	2.36038	3.12377	NM_001278113	ADAM2	ADAM metallopeptidase domain 2	8p11.2
16774053	0.763392	1.69748	3.90241	4.6658	NM_001111045	CCNA1	cyclin A1	13q12.3-q13
16892555	0.763191	1.69724	7.8414	8.6046	NM_003648	DGKD	diacylglycerol kinase, delta 130kDa	2q37.1
17006743	0.7625	1.69643	6.09028	6.85278	NR_002971	SNORA38	small nucleolar RNA, H/ACA box 38	6p21.33
17043982	0.761936	1.69576	6.24556	7.0075	NM_002214	ITGB8	integrin beta 8	7p21.1
16865042	0.761915	1.69574	3.07839	3.8403	NR_030192	MIR525	microRNA 525	19q13.42
17077594	0.761335	1.69506	8.76948	9.53081	NM_001164750	ASPH	aspartate beta-hydroxylase	8q12.1
16875612	0.760183	1.69371	3.01981	3.78	NM_000363	TNNI3	troponin I type 3 (cardiac)	19q13.4
16673191	0.760166	1.69369	7.30953	8.0697	NM_001204961	PBX1	pre-B-cell leukemia homeobox 1	1q23
16694237	0.759908	1.69338	5.17844	5.93834	NM_001198899	YY1AP1	YY1 associated protein 1	1q22
16904514	0.759862	1.69333	4.03486	4.79472	NM_001081676	SCN3A	sodium channel, voltage gated, type III alpha subunit	2q24
16752053	0.759782	1.69323	3.84848	4.60826	NR_120486	LOC102724050	uncharacterized LOC102724050	12q13.13
16908650	0.759327	1.6927	4.51636	5.27569	ENST00000446716	ATG9A	autophagy related 9A	2q35
17060012	0.758827	1.69211	2.85225	3.61108	OTTHUMT00000319594	SHFM1	split hand/foot malformation (ectrodactyly) type 1	7q21.3
16734614	0.758766	1.69204	4.72898	5.48774	NM_001164377	MRGPRG	MAS-related GPR, member G	11p15.4
16788753	0.758482	1.69171	3.604	4.36249	NR_104192	MIR381HG	MIR381 host gene	14q32.31
17060961	0.75771	1.6908	6.16423	6.92194	NM_001146210	SPDYE6	speedy/RINGO cell cycle regulator family member E6	7q22.1
16837405	0.757584	1.69066	3.35233	4.10992	NR_110124	LINC01152	long intergenic non-protein coding RNA 1152	17q24.3
16736120	0.757378	1.69042	4.05334	4.81072	NM_001145811	SOX6	SRY box 6	11p15.3
17052906	0.756164	1.68899	2.12176	2.87793	NM_001004135	OR2A12	olfactory receptor, family 2, subfamily A, member 12	7q35
16900104	0.75317	1.68549	1.91255	2.66572	OTTHUMT00000323134	IGKV1-6	immunoglobulin kappa variable 1-6	2p12
16860041	0.752984	1.68527	3.34767	4.10066	NR_030370	MIR640	microRNA 640	19p13.11
16870828	0.752603	1.68483	3.78577	4.53837	NM_001256648	ZNF43	zinc finger protein 43	19p13.1-p12
16897427	0.751992	1.68412	3.58084	4.33284	NM_000145	FSHR	follicle stimulating hormone receptor	2p21-p16
16998134	0.751348	1.68336	6.37621	7.12756	NM_001145678	KIAA0825	KIAA0825	5q15
16731084	0.750352	1.6822	7.48698	8.23733	NM_015191	SIK2	salt-inducible kinase 2	11q23.1
16918736	0.748139	1.67962	4.55177	5.29991	NM_001145350	C20orf173	chromosome 20 open reading frame 173	20q11.22
16909695	0.746177	1.67734	4.2149	4.96108	NR_037694	LOC100286922	DnaJ (Hsp40) homolog, subfamily B, member 3 pseudogene	2q37.1
17117977	0.746177	1.67734	4.26246	5.00864	NR_122047	TBC1D22A-AS1	TBC1D22A antisense RNA 1	22q13.31
16859199	0.745753	1.67685	3.31444	4.0602	NM_013938	OR10H3	olfactory receptor, family 10, subfamily H, member 3	19p13.1
16723395	0.744118	1.67495	3.60202	4.34614	NR_034027	CSTF3-AS1	CSTF3 antisense RNA 1 (head to head)	11p13
16943733	0.743604	1.67435	2.9832	3.7268	NR_033977	FLJ22763	uncharacterized LOC401081	3q13.13
16769598	0.743209	1.67389	3.76156	4.50476	NR_040246	LOC100287944	uncharacterized LOC100287944	12q23.3
17061759	0.743148	1.67382	7.45437	8.19752	NM_001037132	NRCAM	neuronal cell adhesion molecule	7q31
16810177	0.742936	1.67358	7.3381	8.08104	NM_001018088	VPS13C	vacuolar protein sorting 13 homolog C (S. cerevisiae)	15q22.2
16716507	0.742159	1.67268	8.2942	9.03635	NM_005398	PPP1R3C	protein phosphatase 1, regulatory subunit 3C	10q23-q24
16990708	0.741932	1.67241	4.22329	4.96522	NM_054023	SCGB3A2	secretoglobin, family 3A, member 2	5q32
17065958	0.741932	1.67241	7.14853	7.89046	NM_006765	TUSC3	tumor suppressor candidate 3	8p22
16814001	0.74004	1.67022	5.61411	6.35415	NM_152334	TARSL2	threonyl-tRNA synthetase-like 2	15q26.3
16936432	0.739906	1.67007	4.89984	5.63975	NM_002751	MAPK11	mitogen-activated protein kinase 11	22q13.33
16669850	0.739408	1.66949	3.95241	4.69182	NM_001303040	ITGA10	integrin alpha 10	1q21
16852463	0.7384	1.66832	7.3083	8.0467	NM_004163	RAB27B	RAB27B, member RAS oncogene family	18q21.2
16703767	0.736585	1.66623	3.66888	4.40547	NR_104163	LOC102031319	uncharacterized LOC102031319	10p11
16885625	0.73654	1.66618	3.12322	3.85975	XR_251175	FAR2P3	fatty acyl-CoA reductase 2 pseudogene 3	2q21.1
16844061	0.73638	1.66599	4.36446	5.10084	NM_020405	PLXDC1	plexin domain containing 1	17q21.1
17014619	0.734809	1.66418	2.93967	3.67448	NR_125862	LOC101929297	uncharacterized LOC101929297	6q27
16793678	0.734341	1.66364	6.93811	7.67246	NR_045406	HIF1A-AS2	HIF1A antisense RNA 2	14q23.2
17065907	0.733897	1.66313	2.4853	3.2192	NR_102423	LINC00681	long intergenic non-protein coding RNA 681	8p23.1
16768341	0.733402	1.66255	8.80678	9.54019	NM_001001323	ATP2B1	ATPase, Ca++ transporting, plasma membrane 1	12q21.3
16949689	0.732462	1.66147	3.41323	4.14569	NR_046758	ATP13A5-AS1	ATP13A5 antisense RNA 1	3q29
17088139	0.731243	1.66007	5.59966	6.33091	NM_001287036	KIAA1958	KIAA1958	9q32
16813590	0.730874	1.65964	3.21975	3.95062	AK128633	LOC100130976	uncharacterized LOC100130976	15q26.2
16921226	0.730544	1.65926	4.43352	5.16406	NM_004518	KCNQ2	potassium channel, voltage gated KQT-like subfamily Q, member 2	20q13.3
16959748	0.730368	1.65906	3.18928	3.91965	NM_001013650	PRR23B	proline rich 23B	3q23
16889627	0.729452	1.65801	7.5373	8.26675	NR_003058	SNORD70	small nucleolar RNA, C/D box 70	2q33.1
17087768	0.72915	1.65766	3.61801	4.34716	NM_018376	NIPSNAP3B	nipsnap homolog 3B (C. elegans)	9q31.1
16762154	0.728256	1.65664	6.93251	7.66076	NM_005691	ABCC9	ATP binding cassette subfamily C member 9	12p12.1
16962258	0.728198	1.65657	3.11953	3.84772	NM_001289998	THPO	thrombopoietin	3q27
17075589	0.727955	1.65629	7.8251	8.55305	NM_006158	NEFL	neurofilament, light polypeptide	8p21
16912975	0.727801	1.65611	5.72115	6.44895	NM_001076552	ACSS2	acyl-CoA synthetase short-chain family member 2	20q11.22
16791821	0.727236	1.65546	4.60638	5.33361	NM_001308103	EGLN3	egl-9 family hypoxia-inducible factor 3	14q13.1
16768006	0.725973	1.65402	2.43689	3.16287	NR_030349	MIR618	microRNA 618	12q21.31
16805397	0.725973	1.65402	3.36143	4.0874	NR_027132	LINC00924	long intergenic non-protein coding RNA 924	15q26.2
16916515	0.725973	1.65402	2.46222	3.18819	NM_001039508	SIRPG	signal-regulatory protein gamma	20p13
17006016	0.725973	1.65402	1.66251	2.38848	OTTHUMT00000076612	OR2J1	olfactory receptor, family 2, subfamily J, member 1 (gene/pseudogene)	6p22.1
17117971	0.725973	1.65402	4.40912	5.13509	ENST00000332468	RNF215	ring finger protein 215	22q12.2
16813691	0.725972	1.65401	3.62776	4.35373	NM_001102612	PGPEP1L	pyroglutamyl-peptidase I-like	15q26.3
16720085	0.725259	1.6532	5.24223	5.96748	NM_003641	IFITM1	interferon induced transmembrane protein 1	11p15.5
16763479	0.724958	1.65285	5.93383	6.65879	NR_028408	LINC00938	long intergenic non-protein coding RNA 938	12q12
16782072	0.724779	1.65265	2.77517	3.49995	OTTHUMT00000410972	TRAJ26	T cell receptor alpha joining 26	14q11
16692589	0.72441	1.65222	2.1937	2.91811	NR_104086	RNVU1-19	RNA, variant U1 small nuclear 19	1q21.2
16675197	0.724158	1.65194	7.9645	8.68866	NM_001311193	PLA2G4A	phospholipase A2, group IVA (cytosolic, calcium-dependent)	1q25
16664748	0.723733	1.65145	4.4403	5.16403	NM_015696	GPX7	glutathione peroxidase 7	1p32
17056587	0.722781	1.65036	6.24531	6.96809	NM_015283	DPY19L1	dpy-19-like 1 (C. elegans)	7p14.2
16959817	0.72049	1.64774	4.25692	4.97741	NM_001200047	NMNAT3	nicotinamide nucleotide adenylyltransferase 3	3q23
17024285	0.719497	1.64661	6.16091	6.88041	NM_001168388	CITED2	Cbp/p300-interacting transactivator, with Glu/Asp rich carboxy-terminal domain, 2	6q23.3
16840548	0.719355	1.64645	6.7226	7.44195	NR_029896	MIR324	microRNA 324	17p13.1
16942648	0.71897	1.64601	6.09687	6.81584	NM_001080393	GXYLT2	glucoside xylosyltransferase 2	3p13
16743922	0.71853	1.6455	1.787	2.50553	NM_001007232	CARD17	caspase recruitment domain family, member 17	11q22.3
16862874	0.717888	1.64477	4.2815	4.99939	NM_001260486	ZNF155	zinc finger protein 155	19q13.2-q13.32
16672355	0.717039	1.6438	4.04894	4.76598	NM_001004478	OR10Z1	olfactory receptor, family 10, subfamily Z, member 1	1q23.1
16714699	0.716776	1.64351	5.41237	6.12915	NM_001242359	RHOBTB1	Rho-related BTB domain containing 1	10q21.2
17118384	0.716479	1.64317	4.89593	5.61241	XM_011519130	C9orf3	chromosome 9 open reading frame 3	9q22.32
16977925	0.716394	1.64307	5.80354	6.51993	NM_001015045	FAM13A	family with sequence similarity 13, member A	4q22.1
17059323	0.715052	1.64154	7.81869	8.53374	NM_006080	SEMA3A	sema domain, immunoglobulin domain (Ig), short basic domain, secreted, (semaphorin) 3A	7p12.1
16928124	0.714969	1.64145	4.04374	4.75871	NM_001144931	LOC391322	D-dopachrome tautomerase-like	22q11.23
16816018	0.714738	1.64119	4.20438	4.91911	NR_029854	MIR365A	microRNA 365a	16p13.12
16852966	0.714552	1.64097	5.70358	6.41813	NM_001093729	CCDC102B	coiled-coil domain containing 102B	18q22.1
16920610	0.714312	1.6407	3.5935	4.30782	NM_001190472	MTRNR2L3	MT-RNR2-like 3	20q13.31
17014004	0.713426	1.63969	3.4718	4.18523	NM_001001346	CLDN20	claudin 20	6q25
16798278	0.713119	1.63934	3.0684	3.78152	NR_003298	SNORD115-6	small nucleolar RNA, C/D box 115-6	15q11.2
16798428	0.713119	1.63934	3.0684	3.78152	NR_003357	SNORD115-42	small nucleolar RNA, C/D box 115-42	15q11.2
17058787	0.71286	1.63905	5.98808	6.70094	NM_001099415	POM121C	POM121 transmembrane nucleoporin C	7q11.2
17117176	0.71237	1.63849	2.80355	3.51592	U88898	ERVH-6	endogenous retrovirus group H, member 6	Yq11.223
16668002	0.711916	1.63798	7.17723	7.88914	NM_001010883	FAM102B	family with sequence similarity 102, member B	1p13.3
17118048	0.711666	1.63769	5.86641	6.57807	AY358688	LOC100133299	GALI1870	5p15.2
16698500	0.710929	1.63686	3.29807	4.009	NR_029893	MIR135B	microRNA 135b	1q32.1
16983692	0.710928	1.63686	3.89915	4.61008	NM_178140	PDZD2	PDZ domain containing 2	5p13.3
16788602	0.709288	1.635	3.09101	3.80029	NR_003233	SNORD113-5	small nucleolar RNA, C/D box 113-5	14q32.31
16772939	0.709236	1.63494	3.86643	4.57567	XM_005266517	ZMYM2	zinc finger, MYM-type 2	13q11-q12
16781573	0.708612	1.63423	5.75555	6.46416	NM_001097577	ANG	angiogenin, ribonuclease, RNase A family, 5	14q11.1-q11.2
16891176	0.705513	1.63072	5.28924	5.99475	NM_001042410	ANKZF1	ankyrin repeat and zinc finger domain containing 1	2q35
16782020	0.704338	1.6294	1.57703	2.28137	OTTHUMT00000410945	TRAJ53	T cell receptor alpha joining 53	14q11
16968872	0.704338	1.6294	3.1993	3.90363	NR_045481	SNCA-AS1	SNCA antisense RNA 1	4q22.1
17060337	0.704338	1.6294	2.58022	3.28456	NM_001202855	CYP3A4	cytochrome P450, family 3, subfamily A, polypeptide 4	7q21.1
17106341	0.704338	1.6294	3.4551	4.15944	NR_029955	MIR448	microRNA 448	Xq23
16666009	0.704337	1.6294	3.42659	4.13093	XM_011541836	LRRC7	leucine rich repeat containing 7	1p31.1
17102297	0.704337	1.6294	3.07279	3.77713	NM_001136533	DCAF8L2	DDB1 and CUL4 associated factor 8-like 2	Xp21.3
16995837	0.703056	1.62795	3.25955	3.9626	NR_104635	LOC101926960	uncharacterized LOC101926960	5p13.1
17072104	0.703056	1.62795	2.0513	2.75436	NR_038210	SAMD12-AS1	SAMD12 antisense RNA 1	8q24.12
16929625	0.703055	1.62795	2.47368	3.17673	NM_030642	APOL5	apolipoprotein L, 5	22q12.3
16988980	0.703055	1.62795	2.25317	2.95622	NR_047470	P4HA2-AS1	P4HA2 antisense RNA 1	5q31.1
17114520	0.703055	1.62795	3.89919	4.60224	NM_001306177	ARHGEF6	Rac/Cdc42 guanine nucleotide exchange factor 6	Xq26.3
16662108	0.70255	1.62738	4.84073	5.54328	NM_052841	TSSK3	testis-specific serine kinase 3	1p35-p34
16720720	0.701958	1.62671	3.67787	4.37983	NM_001001480	KRTAP5-5	keratin associated protein 5-5	11p15.5
16901307	0.701408	1.62609	2.42242	3.12383	NR_037885	LOC100287010	uncharacterized LOC100287010	2q12.1
16665373	0.701176	1.62583	5.89952	6.6007	NM_176877	INADL	InaD-like (Drosophila)	1p31.3
16803212	0.700585	1.62516	5.68997	6.39055	NM_153271	SNX33	sorting nexin 33	15q24.2
17116977	0.700568	1.62514	5.51616	6.21672	NM_001258249	UTY	ubiquitously transcribed tetratricopeptide repeat containing, Y-linked	Yq11
16912068	0.698714	1.62306	3.92124	4.61996	NM_138283	CSTL1	cystatin-like 1	20p11.21
16908977	0.698445	1.62275	5.00932	5.70777	NM_003469	SCG2	secretogranin II	2q35-q36
17104196	0.697786	1.62201	4.52275	5.22053	XM_011530767	FAAH2	fatty acid amide hydrolase 2	Xp11.21
16987298	0.697439	1.62162	7.75753	8.45497	NM_032290	SLF1	SMC5-SMC6 complex localization factor 1	5q15
16780133	0.697166	1.62132	2.41405	3.11122	NM_032229	SLITRK6	SLIT and NTRK-like family, member 6	13q31.1
16965710	0.69705	1.62119	6.0637	6.76075	XM_011513851	TBC1D19	TBC1 domain family, member 19	4p15.2
16927409	0.695997	1.62	4.13261	4.8286	NR_110537	LOC101928891	uncharacterized LOC101928891	22q11.21
16978417	0.694872	1.61874	8.17814	8.87301	NM_001135146	SLC39A8	solute carrier family 39 (zinc transporter), member 8	4q24
16754966	0.694575	1.61841	4.73532	5.4299	NR_028138	LINC00936	long intergenic non-protein coding RNA 936	12q21.33
16690881	0.694305	1.6181	2.74063	3.43494	NR_034126	LINC01160	long intergenic non-protein coding RNA 1160	1p13.2
16904667	0.693635	1.61735	6.15515	6.84878	NM_002977	SCN9A	sodium channel, voltage gated, type IX alpha subunit	2q24
16665674	0.693477	1.61718	6.18718	6.88065	NM_001005353	AK4	adenylate kinase 4	1p31.3
17106102	0.693224	1.61689	6.46644	7.15967	NM_000495	COL4A5	collagen, type IV, alpha 5	Xq22
17118262	0.693092	1.61674	5.77623	6.46932	XR_242295	LOC644794	uncharacterized LOC644794	7q11.21
17106214	0.692223	1.61577	6.16489	6.85711	NM_001128166	PAK3	p21 protein (Cdc42/Rac)-activated kinase 3	Xq23
16682090	0.691869	1.61537	4.26026	4.95213	NM_182623	FAM131C	family with sequence similarity 131, member C	1p36.13
16781945	0.691865	1.61537	3.06862	3.76049	OTTHUMT00000409903	TRAV8-7	T cell receptor alpha variable 8-7 (non-functional)	14q11
16949452	0.690899	1.61429	3.53887	4.22977	NR_034062	LOC100131635	hCG1645011-like	3q27.3
16788649	0.69071	1.61408	2.74774	3.43845	NR_003199	SNORD114-7	small nucleolar RNA, C/D box 114-7	14q32
16695733	0.690542	1.61389	1.96634	2.65688	NR_002595	RPL31P11	ribosomal protein L31 pseudogene 11	1q23.3
16873121	0.690414	1.61375	3.16065	3.85106	ENST00000588094	ZNF404	zinc finger protein 404	19q13.31
16967465	0.690414	1.61375	2.50864	3.19905	NM_152997	FDCSP	follicular dendritic cell secreted protein	4q13|4q13
16913176	0.689588	1.61282	5.13287	5.82246	NM_003116	SPAG4	sperm associated antigen 4	20q11.21
17112267	0.688887	1.61204	2.95538	3.64427	NR_029905	MIR325	microRNA 325	Xq21.1
16867756	0.68849	1.6116	6.07188	6.76037	NM_001289123	TUBB4A	tubulin, beta 4A class IVa	19p13.3
16791849	0.687587	1.61059	7.36009	8.04767	NM_138288	SPTSSA	serine palmitoyltransferase, small subunit A	14q13.1
16833736	0.687195	1.61015	3.73683	4.42402	NR_036551	LOC100131347	RAD52 motif containing 1 pseudogene	17q12
16900144	0.687107	1.61005	2.62614	3.31325	OTTHUMT00000323403	IGKV6-21	immunoglobulin kappa variable 6-21 (non-functional)	2p12
16677616	0.687088	1.61003	8.70457	9.39166	NM_018060	IARS2	isoleucyl-tRNA synthetase 2, mitochondrial	1q41
16951756	0.68707	1.61001	7.03844	7.72551	NM_001258379	SLC4A7	solute carrier family 4, sodium bicarbonate cotransporter, member 7	3p22
16832649	0.68699	1.60992	3.17459	3.86158	NM_005208	CRYBA1	crystallin beta A1	17q11.2
17059840	0.686951	1.60988	3.94083	4.62778	NM_005868	BET1	Bet1 golgi vesicular membrane trafficking protein	7q21.1-q22
16734644	0.686147	1.60898	2.30309	2.98924	NR_044999	OR7E12P	olfactory receptor, family 7, subfamily E, member 12 pseudogene	11p15
16936287	0.685989	1.6088	3.59548	4.28146	XM_011508969	TTLL8	tubulin tyrosine ligase-like family member 8	22q13.33
16884441	0.684965	1.60766	5.64939	6.33436	NM_198581	ZC3H6	zinc finger CCCH-type containing 6	2q13
16840195	0.68414	1.60674	4.27717	4.96131	NM_001167985	INCA1	inhibitor of CDK, cyclin A1 interacting protein 1	17p13.2
16809610	0.684072	1.60667	4.72994	5.41401	NM_001033559	DYX1C1	dyslexia susceptibility 1 candidate 1	15q21.3
17097369	0.683727	1.60628	4.08813	4.77186	NM_001101338	ZNF883	zinc finger protein 883	9q32
16740848	0.683678	1.60623	2.76924	3.45292	NM_018219	CCDC87	coiled-coil domain containing 87	11q13.2
16858573	0.682665	1.6051	2.39042	3.07309	NM_001012753	ZNF763	zinc finger protein 763	19p13.2
17013657	0.682665	1.6051	2.86686	3.54953	NM_025218	ULBP1	UL16 binding protein 1	6q25
16874182	0.682592	1.60502	6.01755	6.70014	NM_000894	LHB	luteinizing hormone beta polypeptide	19q13.32
17015587	0.681845	1.60419	2.60455	3.28639	NM_001145020	C6orf52	chromosome 6 open reading frame 52	6p24.1
16695690	0.681713	1.60404	5.01484	5.69655	NM_001013625	CFAP126	cilia and flagella associated protein 126	1q23.3
16736807	0.681277	1.60356	5.29137	5.97264	NM_030771	CCDC34	coiled-coil domain containing 34	11p14.1
16745643	0.680069	1.60222	2.57829	3.25836	NM_001005468	OR8B2	olfactory receptor, family 8, subfamily B, member 2	11q24.1
17020499	0.67939	1.60146	2.76733	3.44672	NM_152688	KHDRBS2	KH domain containing, RNA binding, signal transduction associated 2	6q11.1
16996956	0.679338	1.6014	6.63063	7.30997	XM_011546977	NAIP	NLR family, apoptosis inhibitory protein	5q13.2
16947715	0.678725	1.60072	2.75731	3.43603	NM_001122752	SERPINI1	serpin peptidase inhibitor, clade I (neuroserpin), member 1	3q26.1
16671115	0.678724	1.60072	1.93132	2.61004	NM_003125	SPRR1B	small proline-rich protein 1B	1q21-q22
16737123	0.678724	1.60072	2.52743	3.20616	NM_001008391	CCDC73	coiled-coil domain containing 73	11p13
17000847	0.678724	1.60072	3.64502	4.32374	NR_105056	LOC101926905	uncharacterized LOC101926905	5q31.3
16997155	0.678503	1.60048	4.24769	4.92619	NM_023039	ANKRA2	ankyrin repeat, family A (RFXANK-like), 2	5q12-q13
16783830	0.677734	1.59963	4.00045	4.67818	NR_003691	SNORD127	small nucleolar RNA, C/D box 127	14q21.3
16837915	0.677552	1.59942	3.53294	4.21049	NM_001162995	SMIM5	small integral membrane protein 5	17q25.1
16786933	0.677499	1.59936	2.79456	3.47206	NM_001010860	SAMD15	sterile alpha motif domain containing 15	14q24.3
17056072	0.676926	1.59873	6.23383	6.91076	NM_001303468	SKAP2	src kinase associated phosphoprotein 2	7p15.2
16971382	0.676786	1.59857	5.92692	6.60371	NM_001040260	DCLK2	doublecortin-like kinase 2	4q31.3
17063821	0.676722	1.5985	3.7451	4.42183	OTTHUMT00000351233	TRBV9	T cell receptor beta variable 9	7q34
16998727	0.676444	1.5982	7.25328	7.92972	NM_014819	PJA2	praja ring finger 2, E3 ubiquitin protein ligase	5q21.3
17118138	0.675908	1.5976	6.13331	6.80922	AK130248	LOC100129233	uncharacterized LOC100129233	5q21.3
16700630	0.675368	1.597	6.73331	7.40868	NM_005646	TARBP1	TAR (HIV-1) RNA binding protein 1	1q42.3
16906915	0.675361	1.597	4.51891	5.19427	NR_046837	ANKRD44-IT1	ANKRD44 intronic transcript 1	2q33.1
16924320	0.675361	1.597	2.69314	3.3685	NR_038870	C21orf91-OT1	C21orf91 overlapping transcript 1	21q21.1
16779608	0.67536	1.597	2.4973	3.17266	NR_046995	LINC00358	long intergenic non-protein coding RNA 358	13q21.31
16722299	0.67533	1.59696	6.99951	7.67484	NM_000922	PDE3B	phosphodiesterase 3B, cGMP-inhibited	11p15.1
16747896	0.674954	1.59655	2.42375	3.09871	NM_016184	CLEC4A	C-type lectin domain family 4, member A	12p13
16815918	0.674954	1.59655	2.24733	2.92228	NM_001192	TNFRSF17	tumor necrosis factor receptor superfamily, member 17	16p13.1
16891564	0.674753	1.59632	2.68041	3.35516	NM_058165	MOGAT1	monoacylglycerol O-acyltransferase 1	2q36.1
17101457	0.674623	1.59618	3.10062	3.77524	NM_001142	AMELX	amelogenin, X-linked	Xp22.31-p22.1
16863326	0.674549	1.5961	5.49494	6.16949	NM_000164	GIPR	gastric inhibitory polypeptide receptor	19q13.3
16945682	0.674424	1.59596	3.42934	4.10376	NM_001099	ACPP	acid phosphatase, prostate	3q22.1
16664215	0.674266	1.59578	2.51605	3.19031	NR_125987	LOC101929626	uncharacterized LOC101929626	1p34.1
16821056	0.674127	1.59563	5.84267	6.51679	NM_153688	ZFP1	ZFP1 zinc finger protein	16q23.1
16818977	0.673854	1.59533	2.74051	3.41437	NR_119378	LOC102723373	uncharacterized LOC102723373	16q12.2
16915712	0.673605	1.59505	6.14807	6.82168	NM_016354	SLCO4A1	solute carrier organic anion transporter family, member 4A1	20q13.33
16956448	0.672213	1.59352	7.87953	8.55174	NM_000158	GBE1	glucan (1,4-alpha-), branching enzyme 1	3p12.3
16927863	0.672034	1.59332	4.75758	5.42962	OTTHUMT00000321640	IGLJ5	immunoglobulin lambda joining 5 (non-functional)	22q11.2
16766051	0.671737	1.59299	6.16484	6.83658	NM_001127460	PAN2	PAN2 poly(A) specific ribonuclease subunit	12q13.3
16887974	0.670967	1.59214	3.77298	4.44394	NM_014621	HOXD4	homeobox D4	2q31.1
16851702	0.669902	1.59096	1.0251	1.695	NR_031684	MIR302F	microRNA 302f	18q12.1
17094355	0.669851	1.59091	5.8827	6.55255	XR_428470	LOC101928906	uncharacterized LOC101928906	9p11.2
16954274	0.669771	1.59082	4.47194	5.14171	NM_024046	CAMKV	CaM kinase-like vesicle-associated	3p21.31
16747934	0.669258	1.59025	4.56139	5.23065	NR_120454	LOC101927905	uncharacterized LOC101927905	12p13.31
17010584	0.668915	1.58988	5.89967	6.56859	NM_000056	BCKDHB	branched chain keto acid dehydrogenase E1, beta polypeptide	6q14.1
16704489	0.668824	1.58978	3.70968	4.37851	NM_001278688	ANTXRL	anthrax toxin receptor-like	10q11.22
16831247	0.668464	1.58938	4.28294	4.9514	NM_014859	ARHGAP44	Rho GTPase activating protein 44	17p12
16657777	0.667984	1.58885	3.69531	4.3633	NM_001039211	ATAD3C	ATPase family, AAA domain containing 3C	1p36.33
17012946	0.667883	1.58874	7.71331	8.38119	NM_001270507	TNFAIP3	tumor necrosis factor, alpha-induced protein 3	6q23
16968895	0.667663	1.5885	2.45253	3.1202	NM_001145065	CCSER1	coiled-coil serine rich protein 1	4q22.1
16998515	0.667663	1.5885	4.3958	5.06346	NR_027503	LOC100133050	glucuronidase, beta pseudogene	5q21.1
17085399	0.667662	1.5885	2.72425	3.39191	NR_003674	KGFLP1	fibroblast growth factor 7 pseudogene	9p11.2
17066065	0.666601	1.58733	8.10551	8.77211	NM_001008539	SLC7A2	solute carrier family 7 (cationic amino acid transporter, y+ system), member 2	8p22
17087755	0.66586	1.58651	2.97818	3.64404	NM_001004484	OR13D1	olfactory receptor, family 13, subfamily D, member 1	9q31.1
16757603	0.665859	1.58651	4.0174	4.68326	NR_027346	LINC00173	long intergenic non-protein coding RNA 173	12q24.22
16748888	0.66568	1.58632	6.60098	7.26666	NM_001143821	PLEKHA5	pleckstrin homology domain containing, family A member 5	12p12
16996017	0.664957	1.58552	3.8002	4.46516	NM_021072	HCN1	hyperpolarization activated cyclic nucleotide gated potassium channel 1	5p12
16720044	0.664845	1.5854	4.75469	5.41954	XM_011520383	ATHL1	ATH1, acid trehalase-like 1 (yeast)	11p15.5
16846301	0.664278	1.58477	3.39554	4.05982	NM_032391	PRAC1	prostate cancer susceptibility candidate 1	17q21
17055095	0.66342	1.58383	3.99609	4.65951	ENST00000316731	CCZ1B	CCZ1 homolog B, vacuolar protein trafficking and biogenesis associated	7p22.1
17005993	0.663266	1.58366	3.89116	4.55442	NR_104117	HCG14	HLA complex group 14 (non-protein coding)	6p21
16899601	0.663239	1.58363	4.24357	4.90681	NM_001080824	TRABD2A	TraB domain containing 2A	2p11.2
16857886	0.662208	1.5825	6.91076	7.57297	NM_001039667	ANGPTL4	angiopoietin like 4	19p13.3
16709072	0.662117	1.5824	5.8691	6.53122	NM_001121	ADD3	adducin 3 (gamma)	10q25.2
16681304	0.662015	1.58229	7.75243	8.41444	NM_018948	ERRFI1	ERBB receptor feedback inhibitor 1	1p36
16961681	0.661582	1.58182	2.65296	3.31455	NR_046714	NAALADL2-AS1	NAALADL2 antisense RNA 1	3q26.31
16996541	0.661582	1.58182	2.61044	3.27203	NR_030308	MIR582	microRNA 582	5q12.1
16666590	0.661216	1.58141	2.62084	3.28206	XR_947535	LINC01362	long intergenic non-protein coding RNA 1362	1p31.1
16946341	0.660401	1.58052	4.27163	4.93203	NM_001037172	PXYLP1	2-phosphoxylose phosphatase 1	3q23
17052070	0.659263	1.57928	3.61958	4.27884	NR_030165	MIR490	microRNA 490	7q33
16864427	0.657645	1.57751	5.03526	5.6929	NM_001077186	MYH14	myosin, heavy chain 14, non-muscle	19q13.33
16818497	0.657367	1.5772	4.64485	5.30222	XR_917137	IGHV3OR16-12	immunoglobulin heavy variable 3/OR16-12 (non-functional)	16p11.2
16962799	0.657306	1.57713	3.57921	4.23652	NM_032279	ATP13A4	ATPase type 13A4	3q29
16989568	0.657306	1.57713	2.34735	3.00466	NR_002713	NPY6R	neuropeptide Y receptor Y6 (pseudogene)	5q31.2
16964590	0.657245	1.57707	4.77733	5.43458	NR_125893	LOC101928306	uncharacterized LOC101928306	4p16.2
17016525	0.657217	1.57704	3.61896	4.27617	NR_103455	ZSCAN16-AS1	ZSCAN16 antisense RNA 1	6p22.1
17118001	0.655499	1.57516	6.34538	7.00088	AF220047	BRK1	BRICK1, SCAR/WAVE actin-nucleating complex subunit	3p25.3
17047578	0.655081	1.5747	6.56343	7.21851	NR_029411	LOC100133091	uncharacterized LOC100133091	7q11.23
17073078	0.654965	1.57458	6.18575	6.84071	NM_014957	DENND3	DENN/MADD domain containing 3	8q24.3
16700263	0.653841	1.57335	6.52077	7.17461	NM_145257	CCSAP	centriole, cilia and spindle-associated protein	1q42.13
17013014	0.65371	1.57321	3.38598	4.03969	NR_033896	FLJ46906	uncharacterized LOC441172	6q24.1
16798587	0.653671	1.57317	6.46233	7.116	NR_026589	WHAMMP2	WAS protein homolog associated with actin, golgi membranes and microtubules pseudogene 2	15q13.1
17078558	0.652774	1.57219	7.49614	8.14891	NM_018440	PAG1	phosphoprotein membrane anchor with glycosphingolipid microdomains 1	8q21.13
16909949	0.651823	1.57115	4.35312	5.00494	NM_001142853	HES6	hes family bHLH transcription factor 6	2q37.3
16773237	0.650621	1.56984	7.10056	7.75118	NR_131903	LINC00566	long intergenic non-protein coding RNA 566	13q12.12
17091110	0.650025	1.5692	6.09001	6.74004	NM_001252617	LCN1	lipocalin 1	9q34
17062311	0.648945	1.56802	4.1255	4.77445	NM_001024613	FEZF1	FEZ family zinc finger 1	7q31.32
16944238	0.648595	1.56764	2.43693	3.08553	NR_046877	ZBTB20-AS4	ZBTB20 antisense RNA 4	3q13.31
16960789	0.648595	1.56764	3.0387	3.68729	NR_027954	TIPARP-AS1	TIPARP antisense RNA 1	3q25.31
17056372	0.648595	1.56764	4.34195	4.99054	NR_038889	LOC401320	uncharacterized LOC401320	7p15.1
17070352	0.648595	1.56764	1.832	2.4806	NR_122034	LINC01419	long intergenic non-protein coding RNA 1419	8q21.13
17114680	0.648595	1.56764	3.28987	3.93847	NR_030230	MIR505	microRNA 505	Xq27.1
17098866	0.648392	1.56742	4.75128	5.39967	NR_029837	MIR219A2	microRNA 219a-2	9q34.11
16707196	0.647986	1.56698	2.92982	3.5778	NM_001270927	IFIT1	interferon-induced protein with tetratricopeptide repeats 1	10q23.31
16865084	0.647479	1.56643	4.78297	5.43045	NR_030213	MIR518A2	microRNA 518a-2	19q13.42
16849148	0.64747	1.56642	5.02271	5.67018	NM_052916	RNF157	ring finger protein 157	17q25.1
17060287	0.647311	1.56625	4.25397	4.90128	NM_000777	CYP3A5	cytochrome P450, family 3, subfamily A, polypeptide 5	7q21.1
16891603	0.646617	1.56549	7.83098	8.47759	NM_080671	KCNE4	potassium channel, voltage gated subfamily E regulatory beta subunit 4	2q36.1
16952118	0.646364	1.56522	4.37637	5.02274	NM_014831	TRANK1	tetratricopeptide repeat and ankyrin repeat containing 1	3p22.2
17016766	0.64613	1.56496	3.19615	3.84228	NR_026751	ZNRD1-AS1	ZNRD1 antisense RNA 1	6p22.1
16865022	0.645966	1.56479	4.61721	5.26318	NR_030183	MIR520E	microRNA 520e	19q13.42
17013033	0.645333	1.5641	3.7336	4.37893	NM_001077706	ECT2L	epithelial cell transforming 2 like	6q24.1
16938446	0.644921	1.56365	4.6477	5.29262	NM_052953	LRRC3B	leucine rich repeat containing 3B	3p24
16781452	0.644158	1.56283	2.68228	3.32644	NM_001004063	OR4K1	olfactory receptor, family 4, subfamily K, member 1	14q11.2
16949679	0.644127	1.56279	4.2654	4.90952	NM_020386	HRASLS	HRAS-like suppressor	3q29
17097072	0.643975	1.56263	4.47107	5.11505	NM_153366	SVEP1	sushi, von Willebrand factor type A, EGF and pentraxin domain containing 1	9q32
16848576	0.643812	1.56245	3.53735	4.18116	NM_001080466	BTBD17	BTB (POZ) domain containing 17	17q25.1
16976021	0.643545	1.56216	2.53207	3.17562	XR_245259	LOC339978	uncharacterized LOC339978	4q12
17117895	0.643347	1.56195	5.29887	5.94222	AK129545	LOC100128563	uncharacterized LOC100128563	2q37.3
16948202	0.64259	1.56113	4.45368	5.09627	NR_046786	LINC01014	long intergenic non-protein coding RNA 1014	3q26.32
17076765	0.642511	1.56104	2.94304	3.58555	NM_014420	DKK4	dickkopf WNT signaling pathway inhibitor 4	8p11.2-p11.1
16924828	0.641663	1.56013	3.23157	3.87324	NM_181608	KRTAP19-2	keratin associated protein 19-2	21q22.1
16856361	0.640973	1.55938	5.48195	6.12293	NM_019112	ABCA7	ATP binding cassette subfamily A member 7	19p13.3
16990312	0.640342	1.5587	3.11904	3.75938	NM_018933	PCDHB13	protocadherin beta 13	5q31
16777078	0.640186	1.55853	6.07923	6.71941	NM_006001	TUBA3C	tubulin, alpha 3c	13q11
16694764	0.639936	1.55826	6.77317	7.4131	NM_001161441	SH2D2A	SH2 domain containing 2A	1q21
16905353	0.63955	1.55784	7.93483	8.57437	NR_030630	MIR933	microRNA 933	2q31.1
16917004	0.639363	1.55764	5.37966	6.01903	NM_019593	GPCPD1	glycerophosphocholine phosphodiesterase 1	20p12.3
17009700	0.639108	1.55737	3.93697	4.57608	NM_001281746	MLIP	muscular LMNA-interacting protein	6p12.1
16677580	0.637789	1.55594	7.15038	7.78817	NM_001300769	LYPLAL1	lysophospholipase-like 1	1q41
16867899	0.637651	1.55579	3.28554	3.9232	NR_024372	FLJ25758	MAP/microtubule affinity-regulating kinase 1 pseudogene	19p13.3
17117110	0.636892	1.55498	9.12838	9.76527	ENST00000610952	CD24	CD24 molecule	6q21
17105047	0.63555	1.55353	8.27591	8.91146	NM_000291	PGK1	phosphoglycerate kinase 1	Xq13.3
17112334	0.635471	1.55344	6.62425	7.25972	NM_001029891	PGAM4	phosphoglycerate mutase family member 4	Xq13
16802326	0.635312	1.55327	5.97996	6.61527	NM_001206804	MAP2K5	mitogen-activated protein kinase kinase 5	15q23
16659343	0.634862	1.55279	3.35488	3.98974	NM_001013630	AADACL4	arylacetamide deacetylase-like 4	1p36.21
16988473	0.633718	1.55156	3.13626	3.76998	ENST00000514925	ZNF474	zinc finger protein 474	5q23.2
17110032	0.633168	1.55097	3.89952	4.53269	NM_203408	FAM47A	family with sequence similarity 47, member A	Xp21.1
16890457	0.633141	1.55094	2.7178	3.35094	NM_001080500	VWC2L	von Willebrand factor C domain containing protein 2-like	2q34-q35
16775191	0.632982	1.55077	2.75532	3.3883	NR_047003	LINC00378	long intergenic non-protein coding RNA 378	13q21.2
16711343	0.632963	1.55075	7.72821	8.36117	NM_001135241	AKR1C2	aldo-keto reductase family 1, member C2	10p15-p14
16669278	0.632608	1.55037	4.75975	5.39236	NM_017709	FAM46C	family with sequence similarity 46, member C	1p12
17114583	0.632202	1.54993	3.85369	4.48589	NR_026935	LINC00889	long intergenic non-protein coding RNA 889	Xq26.3
16761518	0.632128	1.54985	2.95273	3.58486	NM_176885	TAS2R31	taste receptor, type 2, member 31	12p13.2
16770124	0.632017	1.54973	5.33839	5.97041	NM_001040107	HVCN1	hydrogen voltage gated channel 1	12q24.11
16783447	0.631614	1.5493	2.28871	2.92032	NR_073454	LINC00609	long intergenic non-protein coding RNA 609	14q13.2-q13.3
16673899	0.631532	1.54921	6.40698	7.03851	NM_001282750	SUCO	SUN domain containing ossification factor	1q24
16901593	0.631254	1.54891	7.50587	8.13713	NM_144710	SEPT10	septin 10	2q13
16741442	0.63113	1.54878	5.46859	6.09972	NM_012309	SHANK2	SH3 and multiple ankyrin repeat domains 2	11q13.2
16908500	0.630573	1.54818	7.60679	8.23737	NR_029867	MIR375	microRNA 375	2q35
16808997	0.630352	1.54794	3.09358	3.72393	NM_152647	FAM227B	family with sequence similarity 227, member B	15q21.2
16858958	0.629898	1.54746	4.81902	5.44891	NM_001291291	LOC113230	uncharacterized protein LOC113230	19p13.12
16788618	0.629413	1.54694	2.7264	3.35581	NR_003194	SNORD114-2	small nucleolar RNA, C/D box 114-2	14q32
16798246	0.6287	1.54617	8.54276	9.17146	AF400486	SNRPN	small nuclear ribonucleoprotein polypeptide N	15q11.2
16681914	0.62866	1.54613	4.02485	4.65351	NM_001099790	PRAMEF19	PRAME family member 19	1p36.21
16834476	0.6285	1.54596	4.18944	4.81794	NM_173478	CNTD1	cyclin N-terminal domain containing 1	17q21.31
16825295	0.62799	1.54541	6.34296	6.97095	NM_001282524	NPIPB6	nuclear pore complex interacting protein family, member B6	16p11.2
16672505	0.627613	1.54501	4.22324	4.85085	NM_000702	ATP1A2	ATPase, Na+/K+ transporting, alpha 2 polypeptide	1q23.2
16760514	0.627613	1.54501	3.76309	4.39071	NR_003012	SCARNA11	small Cajal body-specific RNA 11	12p13.31
16700911	0.627523	1.54491	4.65782	5.28534	NM_019891	ERO1B	endoplasmic reticulum oxidoreductase beta	1q42.2-q43
16821062	0.627352	1.54473	3.75676	4.38411	NM_001906	CTRB1	chymotrypsinogen B1	16q23.1
17002709	0.626748	1.54408	3.58466	4.21141	AK125708	LOC100128059	uncharacterized LOC100128059	5q35.1
17091926	0.626564	1.54388	5.35709	5.98365	XR_929385	LINC01388	long intergenic non-protein coding RNA 1388	9p24.3
16860214	0.626003	1.54328	5.76178	6.38778	XM_003846486	LOC400682	zinc finger protein 100-like	19p12
16845404	0.625102	1.54232	1.51292	2.13802	AK127427	LINC00910	long intergenic non-protein coding RNA 910	17q21.31
16679811	0.624842	1.54204	2.13475	2.7596	NM_001004697	OR2T5	olfactory receptor, family 2, subfamily T, member 5	1q44
17048068	0.624834	1.54203	2.46312	3.08795	NR_003551	DPY19L2P4	DPY19L2 pseudogene 4	7q21.13
16840599	0.624577	1.54176	5.45838	6.08296	NM_001185022	CLDN7	claudin 7	17p13.1
16889966	0.624394	1.54156	7.78413	8.40852	NM_003812	ADAM23	ADAM metallopeptidase domain 23	2q33
16844793	0.62414	1.54129	3.97233	4.59647	NM_000226	KRT9	keratin 9, type I	17q21.2
16784664	0.623922	1.54106	5.28328	5.9072	NM_002892	ARID4A	AT rich interactive domain 4A (RBP1-like)	14q23.1
16984730	0.623613	1.54073	5.94556	6.56917	NM_006350	FST	follistatin	5q11.2
16994238	0.623508	1.54062	4.25973	4.88324	NM_001089584	C5orf49	chromosome 5 open reading frame 49	5p15.31
16915842	0.623303	1.5404	4.11834	4.74165	NR_033370	LOC63930	uncharacterized LOC63930	20q13.33
16879540	0.623095	1.54018	4.95627	5.57937	NM_001193464	DYNC2LI1	dynein, cytoplasmic 2, light intermediate chain 1	2p25.1-p24.1
16953991	0.622655	1.53971	3.87575	4.4984	NR_004405	LAMB2P1	laminin, beta 2 pseudogene 1	3p21.3-p21.2
16900737	0.621591	1.53857	7.2436	7.86519	NM_025190	ANKRD36B	ankyrin repeat domain 36B	2q11.2
16742419	0.621427	1.5384	5.08463	5.70606	NR_120561	LOC101928837	uncharacterized LOC101928837	11q13.5
16858729	0.621049	1.53799	4.67245	5.2935	NM_014975	MAST1	microtubule associated serine/threonine kinase 1	19p13.2
16816604	0.620864	1.5378	4.24565	4.86651	NM_005622	ACSM3	acyl-CoA synthetase medium-chain family member 3	16p13.11
16981706	0.620864	1.5378	3.08432	3.70518	NM_080874	ASB5	ankyrin repeat and SOCS box containing 5	4q34.2
17048686	0.620864	1.5378	6.17072	6.79158	NM_020186	SDHAF3	succinate dehydrogenase complex assembly factor 3	7q21.3
17058978	0.620047	1.53693	5.3137	5.93374	NM_017439	GSAP	gamma-secretase activating protein	7q11.23
16944991	0.618497	1.53527	4.35456	4.97305	NM_182628	CFAP100	cilia and flagella associated protein 100	3q21.3
16700872	0.618496	1.53527	2.76779	3.38628	NR_102436	LYST	lysosomal trafficking regulator	1q42.1-q42.2
16756960	0.618397	1.53517	5.76354	6.38194	NM_013300	FAM216A	family with sequence similarity 216, member A	12q24.11
16701317	0.61832	1.53509	8.07951	8.69783	AK054764	HNRNPU	heterogeneous nuclear ribonucleoprotein U (scaffold attachment factor A)	1q44
16969729	0.618285	1.53505	5.3831	6.00139	NM_001178130	EGF	epidermal growth factor	4q25
16843906	0.618245	1.53501	6.52097	7.13922	XM_006722254	TBC1D3E	TBC1 domain family, member 3E	17q12
16947662	0.617997	1.53474	3.63339	4.25139	NM_001080440	OTOL1	otolin 1	3q26.1
16875599	0.617931	1.53467	4.62175	5.23968	NM_001126132	TNNT1	troponin T type 1 (skeletal, slow)	19q13.4
17117254	0.617591	1.53431	3.22705	3.84464	NM_001303410	RBMY1F	RNA binding motif protein, Y-linked, family 1, member F	Yq11.223
16688521	0.616806	1.53348	3.30223	3.91903	NR_046218	NEGR1-IT1	NEGR1 intronic transcript 1	1p31.1
16886564	0.61624	1.53287	7.81831	8.43455	NM_052905	FMNL2	formin like 2	2q23.3
16757059	0.616125	1.53275	4.43917	5.05529	NM_015267	CUX2	cut-like homeobox 2	12q24.12
16806435	0.616013	1.53263	3.40415	4.02016	NR_047567	GOLGA6L7P	golgin A6 family-like 7, pseudogene	15q13.1
16679740	0.615755	1.53236	2.69309	3.30885	OTTHUMT00000096868	OR14K1	olfactory receptor, family 14, subfamily K, member 1	1q44
16970176	0.615255	1.53183	4.7855	5.40075	NR_037630	LOC645513	uncharacterized LOC645513	4q26
16780893	0.615244	1.53182	6.35266	6.96791	NR_046848	FAM155A-IT1	FAM155A intronic transcript 1	13q33.3
16691883	0.615166	1.53173	6.0809	6.69607	NM_207418	FAM72D	family with sequence similarity 72, member D	1q21.1
17015084	0.614496	1.53102	7.45919	8.07368	NM_030666	SERPINB1	serpin peptidase inhibitor, clade B (ovalbumin), member 1	6p25
16688937	0.614223	1.53073	6.30406	6.91829	NM_004388	CTBS	chitobiase, di-N-acetyl-	1p22
16894388	0.614012	1.53051	4.87517	5.48918	NM_001037160	CYS1	cystin 1	2p25.1
17101856	0.613722	1.5302	5.83069	6.44442	NM_001136024	NHS	Nance-Horan syndrome (congenital cataracts and dental anomalies)	Xp22.13
16994703	0.613364	1.52982	2.62571	3.23908	NM_001167667	CDH18	cadherin 18, type 2	5p14.3
16767208	0.612767	1.52919	3.80318	4.41595	XM_005268754	GRIP1	glutamate receptor interacting protein 1	12q14.3
17094814	0.612528	1.52894	6.71867	7.3312	NM_001135820	TMEM2	transmembrane protein 2	9q21.13
16759729	0.612337	1.52873	3.00163	3.61397	NR_033859	LOC574538	uncharacterized LOC574538	12p13.33
16775732	0.611793	1.52816	5.42742	6.03921	ENST00000325089	SLITRK5	SLIT and NTRK-like family, member 5	13q31.2
16988361	0.611351	1.52769	4.63208	5.24343	NM_001077654	TNFAIP8	tumor necrosis factor, alpha-induced protein 8	5q23.1
17014364	0.611264	1.5276	8.46098	9.07225	NM_000876	IGF2R	insulin-like growth factor 2 receptor	6q26
16931339	0.611233	1.52756	4.09892	4.71015	NM_001001928	PPARA	peroxisome proliferator-activated receptor alpha	22q13.31
16817044	0.610042	1.5263	4.49667	5.10671	NM_002738	PRKCB	protein kinase C, beta	16p11.2
16672669	0.609623	1.52586	3.91708	4.5267	NM_001033667	LY9	lymphocyte antigen 9	1q23.3
17022545	0.609457	1.52568	4.27453	4.88399	NM_001123364	METTL24	methyltransferase like 24	6q21
16961172	0.609435	1.52566	5.62797	6.23741	NM_000055	BCHE	butyrylcholinesterase	3q26.1-q26.2
16808940	0.609134	1.52534	6.98205	7.59118	NM_001193489	SECISBP2L	SECIS binding protein 2-like	15q21.1
16724766	0.6089	1.5251	2.60542	3.21433	NM_001003750	OR8I2	olfactory receptor, family 8, subfamily I, member 2	11q12.1
16761139	0.6089	1.5251	2.63569	3.24459	XM_011508348	LOC728715	ovostatin homolog 2	12p13.31
16887171	0.608899	1.52509	3.52506	4.13396	NM_020981	B3GALT1	UDP-Gal:betaGlcNAc beta 1,3-galactosyltransferase 1	2q24.3
16883826	0.608862	1.52506	3.14738	3.75624	NR_015399	LINC01102	long intergenic non-protein coding RNA 1102	2q12.1
16664322	0.608332	1.5245	4.11626	4.72459	NR_045483	FAAHP1	fatty acid amide hydrolase pseudogene 1	1p33
17000520	0.60788	1.52402	10.808	11.4159	NR_002913	SNORD63	small nucleolar RNA, C/D box 63	5q31.2
16714880	0.60721	1.52331	6.23083	6.83804	NM_021800	DNAJC12	DnaJ (Hsp40) homolog, subfamily C, member 12	10q22.1
16888317	0.60671	1.52278	7.9387	8.54541	NM_001130445	SSFA2	sperm specific antigen 2	2q31.3
16994521	0.606619	1.52269	7.6335	8.24012	NM_054027	ANKH	ANKH inorganic pyrophosphate transport regulator	5p15.1
17050194	0.606605	1.52267	4.6948	5.3014	NM_005295	GPR22	G protein-coupled receptor 22	7q22-q31.1
17114768	0.606078	1.52212	2.53251	3.13858	NR_030584	MIR892A	microRNA 892a	Xq27.3
16906795	0.605765	1.52179	2.77601	3.38177	NR_034036	LOC100130452	uncharacterized LOC100130452	2q33.1
16715738	0.605452	1.52146	4.99379	5.59924	NM_001007271	DUSP13	dual specificity phosphatase 13	10q22.2
16997097	0.605232	1.52122	4.62082	5.22605	NM_152625	ZNF366	zinc finger protein 366	5q13.2|5q13.2
17044862	0.60509	1.52107	5.42218	6.02727	NM_001185060	AQP1	aquaporin 1 (Colton blood group)	7p14
16798434	0.604832	1.5208	4.14533	4.75016	NR_003498	SNORD115-45	small nucleolar RNA, C/D box 115-45	15q11.2
16738628	0.604642	1.5206	3.5544	4.15904	NM_001005218	OR5B21	olfactory receptor, family 5, subfamily B, member 21	11q12.1
17024198	0.604388	1.52033	6.35483	6.95922	NM_001144060	NHSL1	NHS-like 1	6q23.3
16947850	0.604332	1.52027	3.55768	4.16201	NM_014373	GPR160	G protein-coupled receptor 160	3q26.2-q27
16663828	0.604261	1.5202	4.84315	5.44741	NM_152499	CCDC24	coiled-coil domain containing 24	1p34.1
16734467	0.604073	1.52	5.23056	5.83463	NR_002728	KCNQ1OT1	KCNQ1 opposite strand/antisense transcript 1 (non-protein coding)	11p15
16895387	0.603873	1.51979	4.80448	5.40836	NM_001256303	DTNB	dystrobrevin beta	2p24
17072110	0.603774	1.51969	4.25652	4.8603	NM_006438	COLEC10	collectin sub-family member 10 (C-type lectin)	8q23-q24.1
16804760	0.603272	1.51916	4.24557	4.84884	NR_104604	TTLL13P	tubulin tyrosine ligase-like family member 13, pseudogene	15q26.1
16989408	0.60324	1.51912	12.1376	12.7409	NR_039666	MIR4461	microRNA 4461	5q31.1
16900152	0.603063	1.51894	3.2319	3.83496	OTTHUMT00000323389	IGKV1-27	immunoglobulin kappa variable 1-27	2p12
16780236	0.602773	1.51863	5.92024	6.52301	NM_001304430	TGDS	TDP-glucose 4,6-dehydratase	13q32.1
16798067	0.602637	1.51849	7.68101	8.28365	NR_022008	PWAR5	Prader Willi/Angelman region RNA 5	15q11.2
16749316	0.602212	1.51804	7.23738	7.83959	NM_001164746	RASSF8	Ras association (RalGDS/AF-6) domain family (N-terminal) member 8	12p12.3
16942866	0.602138	1.51796	5.08256	5.68469	NM_001167674	CADM2	cell adhesion molecule 2	3p12.1
16780917	0.601995	1.51781	7.59404	8.19603	NM_003749	IRS2	insulin receptor substrate 2	13q34
16673307	0.601948	1.51776	2.60804	3.20999	NR_002925	FMO9P	flavin containing monooxygenase 9 pseudogene	1q24.1
16911617	0.601839	1.51765	3.08928	3.69112	NM_020157	OTOR	otoraplin	20p12.1-p11.23
17057504	0.601561	1.51736	2.98309	3.58465	XR_242176	LOC730338	uncharacterized LOC730338	7p12.3
16786304	0.601349	1.51713	5.56105	6.1624	NM_001146154	PTGR2	prostaglandin reductase 2	14q24.3
17058047	0.601029	1.5168	3.17439	3.77542	NM_033273	ZNF479	zinc finger protein 479	7p11.2
16736926	0.60097	1.51674	3.29544	3.89641	NM_002233	KCNA4	potassium channel, voltage gated shaker related subfamily A, member 4	11p14
17023736	0.600185	1.51591	2.90094	3.50112	NM_001242350	VNN2	vanin 2	6q23-q24
16823334	0.600064	1.51578	2.32097	2.92103	NM_001190476	MTRNR2L4	MT-RNR2-like 4	16p13.3
16978346	0.599822	1.51553	5.5381	6.13792	NM_145244	DDIT4L	DNA-damage-inducible transcript 4-like	4q24
16658802	0.599655	1.51535	6.5533	7.15295	NM_015074	KIF1B	kinesin family member 1B	1p36.2
17025523	0.599556	1.51525	6.86062	7.46017	NM_001130690	PDE10A	phosphodiesterase 10A	6q26
17070381	0.598511	1.51415	4.80679	5.4053	NM_033402	LRRCC1	leucine rich repeat and coiled-coil centrosomal protein 1	8q21.2
17020214	0.598416	1.51405	4.07092	4.66934	NM_001003760	KLHL31	kelch-like family member 31	6p12.1
17115486	0.597363	1.51295	4.10684	4.7042	XM_011531119	TEX28	testis expressed 28	Xq28
16793805	0.59726	1.51284	5.57706	6.17432	NM_001304507	ZBTB25	zinc finger and BTB domain containing 25	14q23-q24
16659371	0.597114	1.51269	1.55727	2.15439	NM_001294139	PRAMEF1	PRAME family member 1	1p36.21
16880648	0.59683	1.51239	2.71612	3.31295	NR_120420	LOC100507006	uncharacterized LOC100507006	2p14
16659387	0.596617	1.51217	4.30137	4.89799	NM_001012276	PRAMEF8	PRAME family member 8	1p36.21
16723102	0.596617	1.51217	6.28019	6.8768	NM_001113528	METTL15	methyltransferase like 15	11p14.1
17020089	0.596432	1.51197	3.51968	4.11611	NM_000847	GSTA3	glutathione S-transferase alpha 3	6p12.1
17061807	0.59625	1.51178	5.97612	6.57237	NM_001256007	PNPLA8	patatin-like phospholipase domain containing 8	7q31
16958837	0.595399	1.51089	3.80644	4.40184	NM_153330	DNAJB8	DnaJ (Hsp40) homolog, subfamily B, member 8	3q21.3
16856031	0.595327	1.51081	5.52308	6.11841	NM_014643	ZNF516	zinc finger protein 516	18q23
16901161	0.594946	1.51042	6.36071	6.95566	NM_001102426	TBC1D8	TBC1 domain family, member 8 (with GRAM domain)	2q11.2
16998700	0.594312	1.50975	5.84529	6.4396	NM_001163315	FBXL17	F-box and leucine-rich repeat protein 17	5q21.3
16947148	0.594129	1.50956	5.45514	6.04927	NM_001251962	ARHGEF26	Rho guanine nucleotide exchange factor 26	3q25.2
16798194	0.594047	1.50948	3.05489	3.64894	NR_003331	SNORD116-16	small nucleolar RNA, C/D box 116-16	15q11.2
16973588	0.593799	1.50922	5.19129	5.78509	NM_001127266	TMEM129	transmembrane protein 129, E3 ubiquitin protein ligase	4p16.3
16762624	0.593582	1.50899	3.98366	4.57724	NM_001080406	C12orf71	chromosome 12 open reading frame 71	12p11.23
16776080	0.593582	1.50899	3.80994	4.40352	NM_206808	CLYBL	citrate lyase beta like	13q32
16795136	0.593582	1.50899	3.46948	4.06306	NM_001113475	NOXRED1	NADP-dependent oxidoreductase domain containing 1	14q24.3
17013468	0.59358	1.50899	6.84197	7.43555	NM_001127715	STXBP5	syntaxin binding protein 5 (tomosyn)	6q24.3
16693976	0.593184	1.50857	5.14491	5.73809	NM_001018016	MUC1	mucin 1, cell surface associated	1q21
16797527	0.59307	1.50845	4.42884	5.02191	OTTHUMT00000325190	IGHV3-38	immunoglobulin heavy variable 3-38 (non-functional)	14q32.33
16967843	0.592837	1.50821	4.24223	4.83507	NM_001432	EREG	epiregulin	4q13.3
16858049	0.592813	1.50818	4.14452	4.73734	NR_027300	C3P1	complement component 3 precursor pseudogene	19p13.2
16713335	0.592735	1.5081	5.05851	5.65125	NM_001267597	ZNF248	zinc finger protein 248	10p11.2
16809403	0.592286	1.50763	5.76806	6.36035	NM_018728	MYO5C	myosin VC	15q21
17021092	0.592028	1.50736	7.12442	7.71645	NM_017633	FAM46A	family with sequence similarity 46, member A	6q14
16863344	0.591534	1.50685	5.91098	6.50252	NM_001163377	QPCTL	glutaminyl-peptide cyclotransferase-like	19q13.32
16968077	0.591195	1.50649	5.35792	5.94911	NM_004354	CCNG2	cyclin G2	4q21.1
16859201	0.590535	1.50581	3.36711	3.95764	NM_001004466	OR10H5	olfactory receptor, family 10, subfamily H, member 5	19p13.12
16959668	0.590297	1.50556	6.52482	7.11512	NM_001288964	CEP70	centrosomal protein 70kDa	3q22.3
17014869	0.590297	1.50556	3.88092	4.47122	NR_026780	LINC00574	long intergenic non-protein coding RNA 574	6q27
16865078	0.590282	1.50554	3.261	3.85128	NR_030210	MIR518A1	microRNA 518a-1	19q13.42
17094667	0.59024	1.5055	2.69959	3.28983	NR_015423	PGM5-AS1	PGM5 antisense RNA 1	9q13
16813010	0.590239	1.5055	3.2358	3.82604	XM_011521749	DET1	de-etiolated homolog 1 (Arabidopsis)	15q25.3
16911336	0.590082	1.50533	5.27889	5.86897	NR_004386	RNU105B	RNA, U105B small nucleolar	20p12.3
16827741	0.589829	1.50507	4.97651	5.56634	NR_033959	SMG1P7	SMG1 pseudogene 7	16q22.1
16933131	0.589256	1.50447	3.48197	4.07123	NR_003082	GSTTP2	glutathione S-transferase theta pseudogene 2	22q11.23
16728384	0.588595	1.50378	3.96328	4.55188	NR_031624	MIR548K	microRNA 548k	11q13.3
16749010	0.58849	1.50367	2.74303	3.33152	NM_001145944	SLCO1C1	solute carrier organic anion transporter family, member 1C1	12p12.2
17005945	0.588065	1.50323	3.88254	4.4706	NM_001184743	PGBD1	piggyBac transposable element derived 1	6p22.1
17047795	0.588065	1.50323	3.64607	4.23414	NM_000072	CD36	CD36 molecule (thrombospondin receptor)	7q11.2
16998810	0.587722	1.50287	8.42401	9.01173	NM_001308056	STARD4	StAR-related lipid transfer domain containing 4	5q22.1
16802102	0.587715	1.50286	5.38478	5.9725	NR_002757	RNU5B-1	RNA, U5B small nuclear 1	15q22.31
17097661	0.587394	1.50253	4.16474	4.75213	NM_002160	TNC	tenascin C	9q33
16676954	0.58718	1.50231	3.72605	4.31323	NM_001104548	MIR205HG	MIR205 host gene	1q32.2
16928428	0.586863	1.50198	5.48336	6.07022	NM_005160	ADRBK2	adrenergic, beta, receptor kinase 2	22q12.1
16932199	0.586708	1.50182	4.55738	5.14409	NM_005315	GSC2	goosecoid homeobox 2	22q11.21
17114604	0.586251	1.50134	4.72392	5.31017	NR_030229	MIR504	microRNA 504	Xq26.3
16962584	0.585891	1.50097	5.41951	6.0054	NM_001130845	BCL6	B-cell CLL/lymphoma 6	3q27
17011302	0.585798	1.50087	5.5511	6.1369	NM_001624	AIM1	absent in melanoma 1	6q21
16996482	0.585761	1.50083	7.07151	7.65727	NM_001104631	PDE4D	phosphodiesterase 4D, cAMP-specific	5q12
16956569	0.585381	1.50044	5.47042	6.0558	NM_000313	PROS1	protein S (alpha)	3q11.2
17005897	0.585214	1.50026	4.41966	5.00488	NM_025231	ZSCAN16	zinc finger and SCAN domain containing 16	6p22.1

## Sheet: downregulation genes
>1.5fold down-regulation genes
Probe Set ID	Log2Ratio1	Absolute Fold.Change	H460+HUVEC 2D.full-Signal	H460+HUVEC 3D.full-Signal	Gene Accession	Gene Symbol (representative)	Gene Description	Cytoband
16691741	-0.585049	1.50009	2.38584	1.80079	NR_104189	SRGAP2-AS1	SRGAP2 antisense RNA 1	1q32.1
16840961	-0.585476	1.50053	4.26805	3.68257	NR_024447	LOC100128288	uncharacterized LOC100128288	17p13.1
17049797	-0.585754	1.50082	6.43438	5.84863	NM_024653	PRKRIP1	PRKR interacting protein 1 (IL11 inducible)	7q22.1
16659951	-0.585781	1.50085	5.39285	4.80707	NM_014675	CROCC	ciliary rootlet coiled-coil, rootletin	1p36.13
17008451	-0.585945	1.50102	3.83109	3.24514	NM_198153	TREML4	triggering receptor expressed on myeloid cells-like 4	6p21.1
16859300	-0.586269	1.50136	7.21085	6.62458	NM_001130524	AP1M1	adaptor-related protein complex 1, mu 1 subunit	19p13.12
16786326	-0.586401	1.5015	6.71651	6.13011	NM_001242924	ZNF410	zinc finger protein 410	14q24.3
17069816	-0.58641	1.50151	6.95691	6.3705	NM_001128204	SULF1	sulfatase 1	8q13.2
16856661	-0.586814	1.50193	7.28271	6.6959	NM_001319	CSNK1G2	casein kinase 1, gamma 2	19p13.3
17045354	-0.587178	1.50231	6.50871	5.92153	NM_001282446	YAE1D1	Yae1 domain containing 1	7p14.1
16761820	-0.587672	1.50282	6.99837	6.4107	NM_000900	MGP	matrix Gla protein	12p12.3
16991991	-0.587715	1.50286	6.84381	6.2561	NM_001161661	WWC1	WW and C2 domain containing 1	5q34
16944120	-0.58825	1.50342	5.02692	4.43867	NM_001172105	GRAMD1C	GRAM domain containing 1C	3q13.31
16802605	-0.589983	1.50523	5.23376	4.64377	NM_001199017	LRRC49	leucine rich repeat containing 49	15q23
17118185	-0.590269	1.50553	4.24588	3.65561	XR_943280	LOC441179	uncharacterized LOC441179	6q27
17066866	-0.590297	1.50556	5.5172	4.92691	NM_001136108	R3HCC1	R3H domain and coiled-coil containing 1	8p21.3
16992807	-0.590645	1.50592	4.02604	3.43539	NR_031569	MIR1271	microRNA 1271	5q35
16659171	-0.59071	1.50599	8.00646	7.41575	NM_001127660	MFN2	mitofusin 2	1p36.22
16711364	-0.590712	1.50599	4.21147	3.62076	NR_027916	AKR1C8P	aldo-keto reductase family 1, member C8, pseudogene	10p15.1
16721335	-0.590712	1.50599	3.05859	2.46788	NM_173525	C11orf42	chromosome 11 open reading frame 42	11p15.4
16713048	-0.590831	1.50611	5.85188	5.26105	XM_011519798	LOC100505502	putative UPF0607 protein FLJ37424	10p11.22
16852296	-0.591019	1.50631	7.23508	6.64406	NM_001308006	LIPG	lipase, endothelial	18q21.1
17064679	-0.591161	1.50646	7.96171	7.37055	NM_005431	XRCC2	X-ray repair complementing defective repair in Chinese hamster cells 2	7q36.1
16980358	-0.591984	1.50732	2.728	2.13602	XR_939280	LOC285422	uncharacterized LOC285422	4q31.21
16842403	-0.592009	1.50734	5.5482	4.9562	NM_001042685	LGALS9B	lectin, galactoside-binding, soluble, 9B	17p11.2
16970853	-0.592438	1.50779	7.59899	7.00655	NM_012118	NOCT	nocturnin	4q31.1
16871857	-0.592531	1.50789	3.80289	3.21036	NM_001172689	ZNF573	zinc finger protein 573	19q13.12
16802095	-0.592613	1.50798	4.51759	3.92497	NM_001101362	KBTBD13	kelch repeat and BTB (POZ) domain containing 13	15q22.31
16975634	-0.592838	1.50821	3.57087	2.97803	NM_130902	COX7B2	cytochrome c oxidase subunit VIIb2	4p12
17054631	-0.593138	1.50852	5.83691	5.24377	NM_032415	CARD11	caspase recruitment domain family, member 11	7p22
16928539	-0.593663	1.50907	6.42866	5.83499	NM_001013694	SRRD	SRR1 domain containing	22q12.1
16724400	-0.593971	1.5094	5.25866	4.66469	NM_001184751	ZNF408	zinc finger protein 408	11p11.2
16731003	-0.594258	1.5097	4.45418	3.85993	NM_198498	C11orf53	chromosome 11 open reading frame 53	11q23.1
17107983	-0.594258	1.5097	4.93757	4.34331	NM_001136273	ZFP92	ZFP92 zinc finger protein	Xq28
16961841	-0.594379	1.50982	3.80146	3.20708	NM_001256750	PEX5L	peroxisomal biogenesis factor 5-like	3q26.33
16990852	-0.594682	1.51014	4.24091	3.64623	NR_122044	LOC255187	uncharacterized LOC255187	5q33.1
16820584	-0.595356	1.51085	8.17207	7.57671	NM_001199434	NIP7	NIP7, nucleolar pre-rRNA processing protein	16q22.1
16797595	-0.595655	1.51116	5.87343	5.27778	OTTHUMT00000324215	IGHV2-70	immunoglobulin heavy variable 2-70	14q32.33
16768738	-0.595878	1.51139	8.51183	7.91595	NM_021229	NTN4	netrin 4	12q22
16778241	-0.59597	1.51149	3.68818	3.09221	NM_001135934	POSTN	periostin, osteoblast specific factor	13q13.3
17024134	-0.596126	1.51165	3.53589	2.93976	NM_052962	IL22RA2	interleukin 22 receptor, alpha 2	6q23.3
16853828	-0.596535	1.51208	7.98261	7.38607	NM_001042388	PPP4R1	protein phosphatase 4, regulatory subunit 1	18p11.22
16664005	-0.596886	1.51245	6.44619	5.84931	NM_004073	PLK3	polo-like kinase 3	1p34.1
16718444	-0.597308	1.51289	3.66211	3.0648	NR_028134	GUCY2GP	guanylate cyclase 2G, pseudogene	10q25.2
16955048	-0.597486	1.51308	7.87499	7.27751	NM_052859	RFT1	RFT1 homolog	3p21.1
16734154	-0.597928	1.51354	8.45222	7.85429	NM_021128	POLR2L	polymerase (RNA) II (DNA directed) polypeptide L, 7.6kDa	11p15
17104001	-0.597959	1.51357	7.68084	7.08288	NM_001184819	GNL3L	guanine nucleotide binding protein-like 3 (nucleolar)-like	Xp11.22
16989863	-0.59805	1.51367	7.90246	7.30441	NR_002915	SNORA74A	small nucleolar RNA, H/ACA box 74A	5q31.2
17000713	-0.598315	1.51395	6.5034	5.90509	NM_002622	PFDN1	prefoldin subunit 1	5q31
16757894	-0.598402	1.51404	9.29152	8.69312	NM_176818	GATC	glutamyl-tRNA(Gln) amidotransferase, subunit C	12q24.31
17116795	-0.598654	1.5143	3.61872	3.02007	NR_001536	TTTY2	testis-specific transcript, Y-linked 2 (non-protein coding)	Yp11.2
17101543	-0.598806	1.51446	7.69504	7.09623	NM_021109	TMSB4X	thymosin beta 4, X-linked	Xq21.3-q22
16745718	-0.598966	1.51463	6.39692	5.79795	NM_001301088	ROBO4	roundabout guidance receptor 4	11q24.2
16843716	-0.599099	1.51477	4.47426	3.87516	ENST00000617167	MYO19	myosin XIX	17q12
16856803	-0.599131	1.5148	7.63161	7.03248	NM_015675	GADD45B	growth arrest and DNA-damage-inducible, beta	19p13.3
17053379	-0.599333	1.51502	5.37385	4.77452	NM_153236	GIMAP7	GTPase, IMAP family member 7	7q36.1
16853523	-0.59993	1.51564	9.45008	8.85015	NR_026659	LOC727896	cysteine and histidine rich domain containing 1 pseudogene	18p11.31
16930023	-0.599969	1.51568	5.96012	5.36015	NM_001039583	PICK1	protein interacting with PRKCA 1	22q13.1
17075698	-0.600021	1.51574	5.60826	5.00823	NM_001304495	TRIM35	tripartite motif containing 35	8p21.2
17093570	-0.600048	1.51577	9.76444	9.16439	NM_007126	VCP	valosin containing protein	9p13.3
16673315	-0.600107	1.51583	6.8731	6.27299	NM_001314014	POGK	pogo transposable element with KRAB domain	1q24.1
16954827	-0.600188	1.51591	7.82451	7.22432	NM_001134231	NT5DC2	5-nucleotidase domain containing 2	3p21.1
16978941	-0.600339	1.51607	3.9842	3.38386	NR_039978	SEC24B-AS1	SEC24B antisense RNA 1	4q25
17085432	-0.600415	1.51615	5.62761	5.0272	NR_126047	LOC728673	uncharacterized LOC728673	9q13
16826278	-0.600451	1.51619	3.71211	3.11166	NM_033226	ABCC12	ATP binding cassette subfamily C member 12	16q12.1
16961331	-0.600544	1.51629	5.62811	5.02757	NM_001105077	MECOM	MDS1 and EVI1 complex locus	3q26.2
16685875	-0.600721	1.51647	5.57575	4.97503	NM_001168247	SLFNL1	schlafen like 1	1p34.2
17093090	-0.60099	1.51676	6.10431	5.50332	NM_014314	DDX58	DEAD (Asp-Glu-Ala-Asp) box polypeptide 58	9p12
17070926	-0.601032	1.5168	5.20341	4.60238	NM_001161779	PDP1	pyruvate dehyrogenase phosphatase catalytic subunit 1	8q22.1
17104021	-0.601125	1.5169	8.02951	7.42839	NM_014599	MAGED2	MAGE family member D2	Xp11.2
17093260	-0.601154	1.51693	7.20584	6.60469	NM_022917	NOL6	nucleolar protein 6 (RNA-associated)	9p13.3
17046491	-0.601614	1.51741	4.973	4.37138	NM_021148	ZNF273	zinc finger protein 273	7q11.21
16902357	-0.601988	1.51781	9.56178	8.95979	NM_032390	NIFK	nucleolar protein interacting with the FHA domain of MKI67	2q14.3
16872845	-0.602886	1.51875	2.70028	2.09739	NM_001130167	PSG8	pregnancy specific beta-1-glycoprotein 8	19q13.2
17060085	-0.603002	1.51887	8.00012	7.39712	OTTHUMT00000334303	OR7E38P	olfactory receptor, family 7, subfamily E, member 38 pseudogene	7q21.3
16774941	-0.603154	1.51903	4.66113	4.05798	NM_001242312	FAM124A	family with sequence similarity 124 member A	13q14.3
17014114	-0.60324	1.51912	6.67024	6.067	NM_001178088	SYNJ2	synaptojanin 2	6q25.3
16721304	-0.603927	1.51985	2.69499	2.09106	NM_001005180	OR56B1	olfactory receptor, family 56, subfamily B, member 1	11p15.4
16912354	-0.603929	1.51985	7.48134	6.87741	NR_003677	MCTS2P	malignant T-cell amplified sequence 2, pseudogene	20q11.2
17053697	-0.604515	1.52047	4.43415	3.82964	XR_428270	LOC644090	uncharacterized LOC644090	7q36.1
16782251	-0.604606	1.52056	6.7216	6.117	NM_017924	C14orf119	chromosome 14 open reading frame 119	14q11.2
16921433	-0.604981	1.52096	6.67842	6.07344	NM_001039467	RGS19	regulator of G-protein signaling 19	20q13.33
16706200	-0.605024	1.521	9.24603	8.641	NM_003373	VCL	vinculin	10q22.2
16842206	-0.607222	1.52332	5.27271	4.66548	NM_006613	GRAP	GRB2-related adaptor protein	17p11.2
17008463	-0.607548	1.52367	5.56705	4.9595	NM_001199509	NCR2	natural cytotoxicity triggering receptor 2	6p21.1
16864819	-0.607867	1.524	6.14558	5.53771	NM_001297624	ZNF480	zinc finger protein 480	19q13.41
16734967	-0.607883	1.52402	3.27449	2.66661	NM_001005173	OR52L1	olfactory receptor, family 52, subfamily L, member 1	11p15.4
16952925	-0.608333	1.5245	4.55602	3.94769	NM_001190707	ALS2CL	ALS2 C-terminal like	3p21.31
16813820	-0.608364	1.52453	4.45862	3.85026	NR_073405	PRKXP1	protein kinase, X-linked, pseudogene 1	15q26.3
16859900	-0.60846	1.52463	7.79303	7.18457	NM_019070	DDX49	DEAD (Asp-Glu-Ala-Asp) box polypeptide 49	19p12
16967376	-0.608499	1.52467	3.08829	2.47979	NM_001025104	CSN1S1	casein alpha s1	4q21.1
17095671	-0.608539	1.52471	4.24627	3.63773	NR_033912	LOC100129316	uncharacterized LOC100129316	9q22.2
16725184	-0.608585	1.52476	2.47314	1.86455	NM_001243266	MS4A4A	membrane-spanning 4-domains, subfamily A, member 4A	11q12
17002328	-0.608585	1.52476	4.3066	3.69802	NM_002187	IL12B	interleukin 12B	5q33.3
16722550	-0.608689	1.52487	3.75044	3.14175	NM_054032	MRGPRX4	MAS-related GPR, member X4	11p15.1
16979638	-0.608899	1.52509	7.77506	7.16616	NM_001167882	ANKRD50	ankyrin repeat domain 50	4q28.1
16861596	-0.6089	1.5251	3.6992	3.0903	NR_040013	LOC644554	uncharacterized LOC644554	19q13.13
17068841	-0.6089	1.5251	3.24459	2.63569	NM_001007176	C8orf22	chromosome 8 open reading frame 22	8q11
17004657	-0.608975	1.52518	7.64236	7.03338	NM_001718	BMP6	bone morphogenetic protein 6	6p24-p23
16666326	-0.609597	1.52583	4.93385	4.32426	NM_001160011	ST6GALNAC3	ST6 (alpha-N-acetyl-neuraminyl-2,3-beta-galactosyl-1,3)-N-acetylgalactosaminide alpha-2,6-sialyltransferase 3	1p31.1
16852905	-0.609862	1.52611	6.10468	5.49482	NM_001031848	SERPINB8	serpin peptidase inhibitor, clade B (ovalbumin), member 8	18q22.1
16746930	-0.610142	1.52641	6.18077	5.57062	NM_001168320	TSPAN9	tetraspanin 9	12p13.33-p13.32
16664048	-0.610566	1.52686	8.06268	7.45211	NM_000374	UROD	uroporphyrinogen decarboxylase	1p34
17052413	-0.61062	1.52692	4.66843	4.05781	NM_016943	TAS2R3	taste receptor, type 2, member 3	7q31.3-q32
17001005	-0.611101	1.52742	5.73738	5.12628	NM_001278613	PCDH1	protocadherin 1	5q31.3
16819539	-0.611404	1.52775	7.89503	7.28363	NM_001145770	ADGRG1	adhesion G protein-coupled receptor G1	16q21
16994314	-0.612606	1.52902	3.98283	3.37023	ENST00000506620	TAS2R1	taste receptor, type 2, member 1	5p15
16927827	-0.612752	1.52917	5.84129	5.22854	OTTHUMT00000321844	IGLV3-9	immunoglobulin lambda variable 3-9 (gene/pseudogene)	22q11.2
16996684	-0.612809	1.52923	6.56598	5.95317	NM_197941	ADAMTS6	ADAM metallopeptidase with thrombospondin type 1 motif 6	5q12
16919769	-0.612911	1.52934	7.78015	7.16724	NM_020967	NCOA5	nuclear receptor coactivator 5	20q13.12
17110365	-0.613093	1.52953	4.71578	4.10269	NR_029635	MIR221	microRNA 221	Xp11.3
16776431	-0.613103	1.52955	6.90769	6.29459	NM_001846	COL4A2	collagen, type IV, alpha 2	13q34
16744049	-0.613112	1.52956	7.95613	7.34302	NM_017515	SLC35F2	solute carrier family 35, member F2	11q22.3
16968107	-0.613165	1.52961	5.54853	4.93537	NM_020236	MRPL1	mitochondrial ribosomal protein L1	4q21.1
16756212	-0.613295	1.52975	5.76227	5.14898	NM_001173982	CHST11	carbohydrate (chondroitin 4) sulfotransferase 11	12q
16682425	-0.613304	1.52976	9.79111	9.17781	NM_001136204	RCC2	regulator of chromosome condensation 2	1p36.13
17096722	-0.613545	1.53001	1.73214	1.11859	BC136824	OR13C2	olfactory receptor, family 13, subfamily C, member 2	9q31.1
17116065	-0.614001	1.5305	2.77558	2.16158	NR_001551	TTTY12	testis-specific transcript, Y-linked 12 (non-protein coding)	Yp11.2
16693375	-0.614129	1.53063	6.21427	5.60014	NM_001014450	SPRR2F	small proline-rich protein 2F	1q21-q22
16823848	-0.614385	1.53091	4.92436	4.30997	NM_001079512	TVP23A	trans-golgi network vesicle protein 23 homolog A (S. cerevisiae)	16p13.13
16781997	-0.614488	1.53101	2.55794	1.94345	OTTHUMT00000410933	TRDJ4	T cell receptor delta joining 4	14q11.2
17057525	-0.615376	1.53196	7.13291	6.51753	NM_022748	TNS3	tensin 3	7p12.3
16727351	-0.615858	1.53247	9.19187	8.57602	NM_030981	RAB1B	RAB1B, member RAS oncogene family	11q12
16862572	-0.615873	1.53249	4.88379	4.26791	NM_001277163	CEACAM3	carcinoembryonic antigen-related cell adhesion molecule 3	19q13.2
16816016	-0.616007	1.53263	4.70166	4.08565	NR_030177	MIR193B	microRNA 193b	16p13.12
16713760	-0.616559	1.53321	5.10398	4.48742	NR_003277	HNRNPA1P33	heterogeneous nuclear ribonucleoprotein A1 pseudogene 33	10q11.22
16934109	-0.61669	1.53335	7.0004	6.38371	NM_014338	PISD	phosphatidylserine decarboxylase	22q12.2
17114220	-0.617358	1.53406	3.48416	2.8668	NM_001170701	MBNL3	muscleblind-like splicing regulator 3	Xq26.2
16832293	-0.618023	1.53477	4.99903	4.381	NM_021012	KCNJ12	potassium channel, inwardly rectifying subfamily J, member 12	17p11.2
16823649	-0.618272	1.53504	7.95169	7.33341	NM_001308096	GLYR1	glyoxylate reductase 1 homolog (Arabidopsis)	16p13.3
17101422	-0.618414	1.53519	6.18993	5.57151	NM_001256944	CLCN4	chloride channel, voltage-sensitive 4	Xp22.3
16985688	-0.618669	1.53546	4.9017	4.28303	NM_001038603	MARVELD2	MARVEL domain containing 2	5q13.2
16988781	-0.6187	1.53549	4.33864	3.71994	NM_001048252	CTXN3	cortexin 3	5q23.2
16699983	-0.618708	1.5355	6.95402	6.33531	NM_001271681	PYCR2	pyrroline-5-carboxylate reductase family, member 2	1q42.12
17080450	-0.618845	1.53565	8.46001	7.84116	NM_000127	EXT1	exostosin glycosyltransferase 1	8q24.11
16987464	-0.619922	1.53679	3.39595	2.77602	ENST00000509602	CAST	calpastatin	5q15
16702330	-0.620123	1.53701	6.21004	5.58992	NM_031923	TAF3	TATA box binding protein associated factor 3	10p15.1
16854690	-0.620457	1.53736	3.84696	3.2265	NM_145756	ZNF396	zinc finger protein 396	18q12
17055447	-0.620537	1.53745	4.93074	4.3102	NM_005924	MEOX2	mesenchyme homeobox 2	7p22.1-p21.3
16669347	-0.620864	1.5378	4.34694	3.72607	NM_001005783	HAO2	hydroxyacid oxidase 2 (long chain)	1p12
16900160	-0.620864	1.5378	4.00926	3.38839	AF049684	IGKV2-29	immunoglobulin kappa variable 2-29 (gene/pseudogene)	2p12
17010188	-0.620864	1.5378	2.62413	2.00327	NR_121615	LINC01626	long intergenic non-protein coding RNA 1626	6q13
17081299	-0.620864	1.5378	4.55513	3.93426	NM_001204824	KCNQ3	potassium channel, voltage gated KQT-like subfamily Q, member 3	8q24
17102508	-0.620864	1.5378	3.55327	2.9324	NM_001013736	FAM47C	family with sequence similarity 47, member C	Xp21.1
16927840	-0.621048	1.53799	6.05561	5.43456	ENST00000610541	IGLL5	immunoglobulin lambda-like polypeptide 5	22q11.22
16856910	-0.622244	1.53927	8.23688	7.61463	NM_020170	NCLN	nicalin	19p13.3
16975015	-0.622511	1.53955	4.45796	3.83545	NM_000730	CCKAR	cholecystokinin A receptor	4p15.2
16745509	-0.622556	1.5396	2.39864	1.77608	NR_029515	MIR100	microRNA 100	11q24.1
16815815	-0.622651	1.5397	7.25644	6.63379	NM_001278506	NUBP1	nucleotide binding protein 1	16p13.13
17020846	-0.622985	1.54006	6.2047	5.58171	NM_004370	COL12A1	collagen, type XII, alpha 1	6q12-q13
17012707	-0.623037	1.54011	6.36968	5.74664	NR_002434	SNORD101	small nucleolar RNA, C/D box 101	6q23.2
16856257	-0.62332	1.54042	11.0692	10.4459	NM_002819	PTBP1	polypyrimidine tract binding protein 1	19p13.3
16788721	-0.624099	1.54125	3.45084	2.82674	NR_029890	MIR323A	microRNA 323a	14q32.31
16922070	-0.624129	1.54128	3.38491	2.76078	NM_181605	KRTAP6-3	keratin associated protein 6-3	21q22.1
16752181	-0.624174	1.54133	2.73922	2.11504	NM_001258285	OR2AP1	olfactory receptor, family 2, subfamily AP, member 1	12q13.2
16742352	-0.624176	1.54133	4.91177	4.28759	XM_011545239	WNT11	wingless-type MMTV integration site family, member 11	11q13.5
16905238	-0.624176	1.54133	4.63805	4.01387	NM_001077269	WIPF1	WAS/WASL interacting protein family, member 1	2q31.1
16962261	-0.624176	1.54133	3.15797	2.5338	NR_046593	EIF2B5-AS1	EIF2B5 antisense RNA 1	3q27.1
16778632	-0.624488	1.54166	4.10068	3.47619	NM_024058	SMIM2	small integral membrane protein 2	13q14.11
16687602	-0.624491	1.54167	4.48832	3.86383	NM_001114108	TTC22	tetratricopeptide repeat domain 22	1p32.3
16927749	-0.624491	1.54167	3.4902	2.86571	OTTHUMT00000321110	IGLV1-44	immunoglobulin lambda variable 1-44	22q11.2
17097653	-0.624491	1.54167	3.56968	2.94519	NM_001244	TNFSF8	tumor necrosis factor (ligand) superfamily, member 8	9q33
16846661	-0.624536	1.54171	7.31014	6.68561	NM_016504	MRPL27	mitochondrial ribosomal protein L27	17q21.3-q22
17099083	-0.624706	1.5419	7.93917	7.31447	NM_000113	TOR1A	torsin family 1, member A (torsin A)	9q34
16659366	-0.624818	1.54202	3.89892	3.2741	NM_001080830	PRAMEF12	PRAME family member 12	1p36.21
16751554	-0.624948	1.54216	7.23663	6.61168	NM_000224	KRT18	keratin 18, type I	12q13
16696108	-0.625267	1.5425	4.64976	4.02449	NR_125956	LOC101928565	uncharacterized LOC101928565	1q24.2
16787135	-0.625298	1.54253	7.81835	7.19306	NM_013231	FLRT2	fibronectin leucine rich transmembrane protein 2	14q24-q32
17079353	-0.625516	1.54276	4.63955	4.01403	NM_001001557	GDF6	growth differentiation factor 6	8q22.1
16938707	-0.625652	1.54291	3.89784	3.27219	NM_005508	CCR4	chemokine (C-C motif) receptor 4	3p24
16808094	-0.626217	1.54351	6.90445	6.27824	NM_014793	LCMT2	leucine carboxyl methyltransferase 2	15q15.3
16963368	-0.626856	1.5442	4.42951	3.80265	NM_001077657	SMCO1	single-pass membrane protein with coiled-coil domains 1	3q29
17045071	-0.627381	1.54476	4.14062	3.51324	XM_011515675	FLJ20712	uncharacterized FLJ20712	7p14.3
17015477	-0.627396	1.54477	6.14956	5.52217	NM_001142541	SLC35B3	solute carrier family 35 (adenosine 3-phospho 5-phosphosulfate transporter), member B3	6p24.3
16949785	-0.627523	1.54491	5.41918	4.79166	NR_047573	TMEM44-AS1	TMEM44 antisense RNA 1	3q29
17050988	-0.627524	1.54491	3.30119	2.67367	L13779	SPAM1	sperm adhesion molecule 1 (PH-20 hyaluronidase, zona pellucida binding)	7q31.3
16860232	-0.627567	1.54496	2.87325	2.24568	NM_001242680	ZNF729	zinc finger protein 729	19p12
17059451	-0.627828	1.54524	4.03728	3.40946	NM_000443	ABCB4	ATP binding cassette subfamily B member 4	7q21.1
16899335	-0.62839	1.54584	8.02976	7.40137	NM_181575	AUP1	ancient ubiquitous protein 1	2p13
16945447	-0.628569	1.54603	6.68596	6.05739	NR_037893	TMCC1-AS1	TMCC1 antisense RNA 1 (head to head)	3q22.1
16788673	-0.628747	1.54622	3.61872	2.98997	NR_003212	SNORD114-19	small nucleolar RNA, C/D box 114-19	14q32
16708020	-0.628779	1.54626	4.57155	3.94277	NM_001134670	HOGA1	4-hydroxy-2-oxoglutarate aldolase 1	10q24.2
16874591	-0.629136	1.54664	4.83326	4.20412	NM_001160328	SYT3	synaptotagmin III	19q13.33
16869017	-0.629376	1.5469	8.34079	7.71141	NM_032377	ELOF1	ELF1 homolog, elongation factor 1	19p13.2
17111435	-0.62955	1.54708	3.97246	3.34291	NM_001002838	WNK3	WNK lysine deficient protein kinase 3	Xp11.22
16930570	-0.629614	1.54715	6.36243	5.73282	NM_031488	L3MBTL2	l(3)mbt-like 2 (Drosophila)	22q13.31-q13.33
16741393	-0.629773	1.54732	5.27353	4.64375	NM_005117	FGF19	fibroblast growth factor 19	11q13.1
16849982	-0.630513	1.54812	7.61397	6.98345	NM_005782	ALYREF	Aly/REF export factor	17q25.3
17006881	-0.63102	1.54866	10.6502	10.0192	NM_005346	HSPA1B	heat shock 70kDa protein 1B	6p21.3
16757616	-0.631614	1.5493	6.31909	5.68748	NM_001085481	MAP1LC3B2	microtubule-associated protein 1 light chain 3 beta 2	12q24.22
16882975	-0.631882	1.54959	8.30016	7.66827	NM_001281710	NCAPH	non-SMC condensin I complex subunit H	2q11.2
16820822	-0.632017	1.54973	4.75028	4.11827	NM_001172771	IL34	interleukin 34	16q22.1
17012098	-0.632017	1.54973	3.87054	3.23853	NR_002730	BRD7P3	bromodomain containing 7 pseudogene 3	6q22.31
16951546	-0.632018	1.54973	2.99201	2.36	NR_046652	UBE2E1-AS1	UBE2E1 antisense RNA 1	3p24.3
16954251	-0.632018	1.54973	5.78834	5.15632	NM_005879	TRAIP	TRAF interacting protein	3p21.31
16889530	-0.632607	1.55036	3.70912	3.07651	NM_001261435	CDK15	cyclin-dependent kinase 15	2q33.2
17064459	-0.632676	1.55044	8.01747	7.3848	NM_005692	ABCF2	ATP binding cassette subfamily F member 2	7q36
16681192	-0.632762	1.55053	7.93988	7.30712	NM_024654	NOL9	nucleolar protein 9	1p36.31
16820398	-0.633263	1.55107	8.0349	7.40164	NM_001076785	SLC7A6	solute carrier family 7 (amino acid transporter light chain, y+L system), member 6	16q22.1
16756111	-0.633303	1.55111	6.81213	6.17883	NM_003211	TDG	thymine DNA glycosylase	12q24.1
16974182	-0.633306	1.55112	6.3964	5.76309	NM_001101667	ACOX3	acyl-CoA oxidase 3, pristanoyl	4p15.3
16833488	-0.633987	1.55185	7.01649	6.3825	NM_024864	MRM1	mitochondrial rRNA methyltransferase 1	17q12
17112149	-0.634423	1.55232	6.91928	6.28486	NR_001564	XIST	X inactive specific transcript (non-protein coding)	Xq13.2
16926383	-0.634588	1.55249	4.73835	4.10376	NM_198691	KRTAP10-1	keratin associated protein 10-1	21q22.3
16761238	-0.634826	1.55275	4.65406	4.01924	XR_242911	LOC400002	uncharacterized FLJ46363	12p13.31
16937909	-0.635236	1.55319	7.8554	7.22016	NM_024334	TMEM43	transmembrane protein 43	3p25.1
16943404	-0.635639	1.55363	6.14866	5.51302	NM_017819	TRMT10C	tRNA methyltransferase 10C, mitochondrial RNase P subunit	3q12.3
16934491	-0.635767	1.55376	8.98969	8.35393	NM_002473	MYH9	myosin, heavy chain 9, non-muscle	22q13.1
16866815	-0.635992	1.55401	6.63633	6.00034	NM_031918	KLF16	Kruppel-like factor 16	19p13.3
16851383	-0.636038	1.55406	6.95799	6.32195	NM_005257	GATA6	GATA binding protein 6	18q11.1-q11.2
16835517	-0.636078	1.5541	6.09022	5.45414	NM_001160423	IGF2BP1	insulin-like growth factor 2 mRNA binding protein 1	17q21.32
17102755	-0.63609	1.55411	9.14343	8.50734	NM_001193416	DDX3X	DEAD (Asp-Glu-Ala-Asp) box helicase 3, X-linked	Xp11.3-p11.23
16868638	-0.63618	1.55421	5.52105	4.88487	NM_001031734	FDX1L	ferredoxin 1-like	19p13.2
16661978	-0.636231	1.55426	8.01158	7.37535	NM_175852	TXLNA	taxilin alpha	1p35.1
16949827	-0.637512	1.55564	4.84506	4.20754	NR_102710	XXYLT1-AS2	XXYLT1 antisense RNA 2	3q29
16870821	-0.637635	1.55578	4.92929	4.29165	NM_173531	ZNF100	zinc finger protein 100	19p12
16796990	-0.637909	1.55607	3.85477	3.21686	NR_033938	LINC00605	long intergenic non-protein coding RNA 605	14q32.32
16864934	-0.637983	1.55615	3.93187	3.29389	NR_003699	ZNF525	zinc finger protein 525	19q13.42
16726860	-0.638456	1.55666	5.88999	5.25153	NM_001300832	FRMD8	FERM domain containing 8	11q13
16954724	-0.638771	1.557	5.44612	4.80735	NM_017442	TLR9	toll-like receptor 9	3p21.3
16786264	-0.638789	1.55702	4.24648	3.60769	NM_152331	ACOT4	acyl-CoA thioesterase 4	14q24.3
17017625	-0.639212	1.55748	6.34741	5.7082	NR_001284	TNXA	tenascin XA (pseudogene)	6p21.3
16956532	-0.63938	1.55766	4.89878	4.2594	NM_016206	VGLL3	vestigial-like family member 3	3p12.1
16993701	-0.6395	1.55779	3.91034	3.27084	NR_104613	HRAT5	heart tissue-associated transcript 5	5p15.33
16660596	-0.639614	1.55791	5.50402	4.8644	NM_001309192	EPHB2	EPH receptor B2	1p36.1-p35
16817869	-0.639904	1.55823	5.73681	5.09691	NM_001214906	ZNF48	zinc finger protein 48	16p11.2
16666437	-0.640173	1.55852	7.07189	6.43172	NM_007034	DNAJB4	DnaJ (Hsp40) homolog, subfamily B, member 4	1p31.1
16686111	-0.640254	1.5586	4.27445	3.63419	NM_001164829	C1orf210	chromosome 1 open reading frame 210	1p34.2
16807605	-0.640323	1.55868	6.37998	5.73966	NM_007280	OIP5	Opa interacting protein 5	15q15.1
16692943	-0.640367	1.55873	8.57375	7.93338	NM_001038707	CDC42SE1	CDC42 small effector 1	1q21.3
16788578	-0.642684	1.56123	5.11673	4.47405	NR_003232	SNORD113-4	small nucleolar RNA, C/D box 113-4	14q32.31
16752659	-0.642825	1.56138	7.50804	6.86522	NM_002898	RBMS2	RNA binding motif, single stranded interacting protein 2	12q13.3
17117928	-0.643657	1.56228	6.09401	5.45035	AF427488	LINC00315	long intergenic non-protein coding RNA 315	21q22.3
16878699	-0.64396	1.56261	7.1243	6.48034	NM_001002257	LCLAT1	lysocardiolipin acyltransferase 1	2p23.1
16818359	-0.644069	1.56273	6.9013	6.25723	NM_001042454	TGFB1I1	transforming growth factor beta 1 induced transcript 1	16p11.2
16974280	-0.644193	1.56286	7.48931	6.84512	NM_005112	WDR1	WD repeat domain 1	4p16.1
16875530	-0.644372	1.56306	4.75646	4.11209	NM_001127255	NLRP7	NLR family, pyrin domain containing 7	19q13.42
16684406	-0.644386	1.56307	7.38006	6.73567	NM_004814	SNRNP40	small nuclear ribonucleoprotein, U5 40kDa subunit	1p35.2
17103647	-0.644922	1.56365	3.9914	3.34647	NM_001472	GAGE2C	G antigen 2C	Xp11.23
16909170	-0.645145	1.5639	5.63732	4.99218	XM_006712249	COL4A4	collagen, type IV, alpha 4	2q35-q37
16852812	-0.64535	1.56412	7.48979	6.84444	NM_002639	SERPINB5	serpin peptidase inhibitor, clade B (ovalbumin), member 5	18q21.33
16708533	-0.645412	1.56419	7.51249	6.86707	NM_001288727	PPRC1	peroxisome proliferator-activated receptor gamma, coactivator-related 1	10q24.32
16892231	-0.64553	1.56431	4.48752	3.84199	NM_001632	ALPP	alkaline phosphatase, placental	2q37
17096405	-0.64592	1.56474	5.52703	4.8811	NM_016481	TRMO	tRNA methyltransferase O	9q22.33
16660008	-0.647231	1.56616	4.74484	4.09761	AK127830	LOC400743	uncharacterized LOC400743	1p36.13
16696328	-0.647308	1.56624	3.44306	2.79575	NR_026957	LINC01142	long intergenic non-protein coding RNA 1142	1q24.2
16800095	-0.64767	1.56664	9.22681	8.57914	NM_003825	SNAP23	synaptosome associated protein 23kDa	15q14
16870200	-0.647898	1.56688	4.25285	3.60495	NM_004335	BST2	bone marrow stromal cell antigen 2	19p13.1
16977389	-0.648112	1.56712	3.62493	2.97682	NR_024087	LINC00575	long intergenic non-protein coding RNA 575	4q21.3
16968497	-0.648595	1.56764	5.00634	4.35775	NM_001025616	ARHGAP24	Rho GTPase activating protein 24	4q22.1
16738704	-0.648596	1.56764	3.77876	3.13016	NM_001001954	OR5A2	olfactory receptor, family 5, subfamily A, member 2	11q12.1
16863104	-0.64914	1.56823	9.47254	8.8234	NM_001128916	TOMM40	translocase of outer mitochondrial membrane 40 homolog (yeast)	19q13
16882285	-0.649358	1.56847	6.26866	5.6193	NM_006634	VAMP5	vesicle associated membrane protein 5	2p11.2
17113463	-0.649769	1.56892	3.7578	3.10803	NM_001243963	LRCH2	leucine-rich repeats and calponin homology (CH) domain containing 2	Xq23
16663376	-0.65033	1.56953	5.31744	4.66711	NM_001242739	ZNF691	zinc finger protein 691	1p34.2
16869126	-0.65036	1.56956	3.75635	3.10599	NM_001080821	ZNF799	zinc finger protein 799	19p13.2
16812215	-0.650486	1.5697	5.94229	5.2918	NM_014272	ADAMTS7	ADAM metallopeptidase with thrombospondin type 1 motif 7	15q24.2
16690019	-0.650679	1.56991	3.34266	2.69198	NM_001010861	PLPPR5	phospholipid phosphatase related 5	1p21.3
16982810	-0.650679	1.56991	3.94738	3.2967	NR_104617	LINC01377	long intergenic non-protein coding RNA 1377	5p15.33
17094943	-0.650679	1.56991	3.55365	2.90297	NR_125791	RORB-AS1	RORB antisense RNA 1	9q21.13
17103620	-0.650679	1.56991	4.07019	3.41952	uc004dnn.4	GAGE13	G antigen 13	Xp11.23
16712755	-0.65068	1.56991	4.5772	3.92652	NR_003525	LRRC37A6P	leucine rich repeat containing 37, member A6, pseudogene	10p12.1
16797447	-0.652052	1.5714	3.42903	2.77698	BC011857	IGHM	immunoglobulin heavy constant mu	14q32.33
16819213	-0.652719	1.57213	3.37927	2.72655	NR_001447	MT1L	metallothionein 1L (gene/pseudogene)	16q13
17103282	-0.653057	1.5725	7.71295	7.05989	NM_001282157	FTSJ1	FtsJ RNA methyltransferase homolog 1 (E. coli)	Xp11.23
16875340	-0.653151	1.5726	5.3236	4.67045	NM_001081450	LILRB3	leukocyte immunoglobulin-like receptor, subfamily B (with TM and ITIM domains), member 3	19q13.4
16863652	-0.653261	1.57272	7.5318	6.87854	NM_014601	EHD2	EH domain containing 2	19q13.3
16731269	-0.653293	1.57275	4.73411	4.08082	NR_126004	LOC283140	uncharacterized LOC283140	11q23.1
16795819	-0.653589	1.57308	5.52083	4.86724	NM_001177676	GPR68	G protein-coupled receptor 68	14q31
16830220	-0.653641	1.57313	5.43224	4.7786	NR_002710	ALOX12P2	arachidonate 12-lipoxygenase pseudogene 2	17p13
17052823	-0.654288	1.57384	7.60934	6.95505	NM_001010972	ZYX	zyxin	7q32
17103696	-0.654559	1.57413	2.87109	2.21653	NM_001040663	GAGE1	G antigen 1	Xp11.23
16725356	-0.655613	1.57529	6.87627	6.22066	NM_024098	CCDC86	coiled-coil domain containing 86	11q12.2
16760437	-0.655992	1.5757	7.48058	6.82459	NM_001033714	NOP2	NOP2 nucleolar protein	12p13
16717005	-0.656221	1.57595	5.02767	4.37144	NM_152309	PIK3AP1	phosphoinositide-3-kinase adaptor protein 1	10q24.1
16924217	-0.656627	1.57639	3.69131	3.03468	NM_001256370	SAMSN1	SAM domain, SH3 domain and nuclear localization signals 1	21q11
16810322	-0.65671	1.57648	5.78358	5.12687	AK092594	LOC100128979	uncharacterized LOC100128979	15q22.2
16788659	-0.656754	1.57653	5.91488	5.25813	NR_003205	SNORD114-12	small nucleolar RNA, C/D box 114-12	14q32
16682259	-0.657163	1.57698	5.32817	4.67101	NR_026752	CROCCP2	ciliary rootlet coiled-coil, rootletin pseudogene 2	1p36.13
16856226	-0.657244	1.57707	4.92706	4.26982	NM_001300812	FGF22	fibroblast growth factor 22	19p13.3
17117408	-0.657244	1.57707	4.69608	4.03884	AK295076	LOC100506257	uncharacterized LOC100506257	1p21-p13
17001357	-0.657245	1.57707	3.57146	2.91421	NM_206966	C5orf46	chromosome 5 open reading frame 46	5q32
16706499	-0.657254	1.57708	9.63983	8.98258	NM_005729	PPIF	peptidylprolyl isomerase F	10q22.3
16738599	-0.657845	1.57772	4.55991	3.90207	NM_001004459	OR1S2	olfactory receptor, family 1, subfamily S, member 2	11q12.1
17019778	-0.657845	1.57772	4.0566	3.39875	NM_025048	ADGRF1	adhesion G protein-coupled receptor F1	6p12.3
16919538	-0.657894	1.57778	5.30469	4.64679	NM_080869	WFDC12	WAP four-disulfide core domain 12	20q13.12
16721525	-0.658734	1.5787	2.91417	2.25544	NM_001004460	OR10A2	olfactory receptor, family 10, subfamily A, member 2	11p15.4
16732067	-0.658735	1.5787	6.26387	5.60514	NM_198489	CCDC84	coiled-coil domain containing 84	11q23.3
16829718	-0.658735	1.5787	4.72288	4.06414	NM_012352	OR1A2	olfactory receptor, family 1, subfamily A, member 2	17p13.3
16884980	-0.658736	1.5787	5.58279	4.92405	NM_183240	TMEM37	transmembrane protein 37	2q14.2
16778166	-0.658886	1.57886	5.0461	4.38721	NM_001142364	ALG5	ALG5, dolichyl-phosphate beta-glucosyltransferase	13q13.3
16865020	-0.659049	1.57904	3.32655	2.6675	NR_030182	MIR498	microRNA 498	19q13.42
17005121	-0.659143	1.57914	5.12155	4.46241	NM_001143941	RBM24	RNA binding motif protein 24	6p22.3
16737344	-0.659477	1.57951	4.22067	3.5612	NM_001001991	PAMR1	peptidase domain containing associated with muscle regeneration 1	11p13
16683250	-0.659654	1.5797	6.62485	5.96519	NM_001142546	LUZP1	leucine zipper protein 1	1p36
16733920	-0.659801	1.57986	7.76679	7.10699	NM_002939	RNH1	ribonuclease/angiogenin inhibitor 1	11p15.5
16874568	-0.660525	1.58066	6.35704	5.69651	NM_001270639	JOSD2	Josephin domain containing 2	19q13.33
16966855	-0.660534	1.58067	4.56737	3.90683	NM_000222	KIT	v-kit Hardy-Zuckerman 4 feline sarcoma viral oncogene homolog	4q12
16735219	-0.660563	1.5807	2.86353	2.20296	NM_003696	OR6A2	olfactory receptor, family 6, subfamily A, member 2	11p15
16820414	-0.660969	1.58114	7.92623	7.26526	NM_001184824	PRMT7	protein arginine methyltransferase 7	16q22.1
16752174	-0.66302	1.58339	2.55891	1.89589	NM_054105	OR6C2	olfactory receptor, family 6, subfamily C, member 2	12q13.2
17016506	-0.663617	1.58405	7.46197	6.79835	NM_003546	HIST1H4L	histone cluster 1, H4l	6p22.1
16696591	-0.663998	1.58447	3.2189	2.5549	NR_121196	LOC101928696	uncharacterized LOC101928696	1q25.1
16815415	-0.664156	1.58464	5.19973	4.53557	NM_005741	ZNF263	zinc finger protein 263	16p13.3
16937167	-0.665201	1.58579	4.46417	3.79897	NR_121663	LOC101927416	uncharacterized LOC101927416	3p25.3
16812773	-0.665202	1.58579	5.13719	4.47199	AB067507	CSPG4P5	chondroitin sulfate proteoglycan 4 pseudogene 5	15q25.2
16943763	-0.665859	1.58651	6.58073	5.91487	NM_001243286	PVRL3	poliovirus receptor-related 3	3q13
16689332	-0.665919	1.58658	3.17884	2.51293	NM_002053	GBP1	guanylate binding protein 1, interferon-inducible	1p22.2
16976571	-0.66592	1.58658	2.44709	1.78117	NM_001297616	UGT2B4	UDP glucuronosyltransferase 2 family, polypeptide B4	4q13.3
16737194	-0.665921	1.58658	5.66852	5.0026	NM_001166692	C11orf91	chromosome 11 open reading frame 91	11p13
16781456	-0.665921	1.58658	2.9324	2.26648	NM_001005486	OR4K15	olfactory receptor, family 4, subfamily K, member 15	14q11.2
16897834	-0.66653	1.58725	11.0715	10.405	NM_001039348	EFEMP1	EGF containing fibulin-like extracellular matrix protein 1	2p16
16660736	-0.66707	1.58784	3.95332	3.28625	NM_017761	PNRC2	proline-rich nuclear receptor coactivator 2	1p36.11
16743593	-0.667277	1.58807	4.82427	4.15699	NM_004621	TRPC6	transient receptor potential cation channel, subfamily C, member 6	11q22.1
16851926	-0.667469	1.58828	6.51615	5.84868	NR_024565	ZNF271P	zinc finger protein 271, pseudogene	18q12
16824463	-0.667921	1.58878	7.14793	6.48001	NM_001019	RPS15A	ribosomal protein S15a	16p
16989265	-0.668185	1.58907	5.53396	4.86578	NM_001289984	JADE2	jade family PHD finger 2	5q31.1
17066791	-0.668469	1.58939	5.78222	5.11376	NM_001160036	RHOBTB2	Rho-related BTB domain containing 2	8p21.3
16817692	-0.668935	1.5899	6.81562	6.14668	NM_001293204	MVP	major vault protein	16p11.2
17098491	-0.668939	1.5899	6.77041	6.10147	ENST00000483598	RPL12	ribosomal protein L12	9q34
16740630	-0.669607	1.59064	6.68526	6.01566	NM_001300844	FOSL1	FOS-like antigen 1	11q13
16934218	-0.669901	1.59096	3.25584	2.58594	NR_001450	RFPL3S	RFPL3 antisense	22q12.3
17001299	-0.670773	1.59193	7.14462	6.47385	NM_001197294	DPYSL3	dihydropyrimidinase-like 3	5q32
16872956	-0.670799	1.59195	3.17802	2.50722	OTTHUMT00000323053	CEACAMP10	carcinoembryonic antigen-related cell adhesion molecule pseudogene 10	19q13.2
16867197	-0.671504	1.59273	6.80447	6.13297	NM_001348	DAPK3	death-associated protein kinase 3	19p13.3
16806564	-0.671939	1.59321	7.76175	7.08981	NM_017762	MTMR10	myotubularin related protein 10	15q13.3
17005569	-0.67228	1.59359	11.4465	10.7742	NM_005321	HIST1H1E	histone cluster 1, H1e	6p21.3
16705620	-0.672842	1.59421	7.21391	6.54106	NM_012339	TSPAN15	tetraspanin 15	10q22.1
16761807	-0.672906	1.59428	4.34908	3.67617	NM_001013698	SMCO3	single-pass membrane protein with coiled-coil domains 3	12p12.3
16684674	-0.672907	1.59428	5.00864	4.33573	NR_026850	MTMR9LP	myotubularin related protein 9-like, pseudogene	1p35.1
17083793	-0.672922	1.5943	5.07628	4.40336	NM_001040272	ADAMTSL1	ADAMTS like 1	9p21.3
16748227	-0.672988	1.59437	2.68471	2.01172	NM_001291822	KLRF1	killer cell lectin-like receptor subfamily F, member 1	12p13.31
16872443	-0.673742	1.59521	6.5358	5.86206	NM_013376	SERTAD1	SERTA domain containing 1	19q13.1-q13.2
17089626	-0.673756	1.59522	7.57462	6.90087	NM_001135947	URM1	ubiquitin related modifier 1	9q34.11
16806097	-0.674622	1.59618	4.90922	4.2346	NM_002487	NDN	necdin, MAGE family member	15q11.2
17112471	-0.674807	1.59638	4.68166	4.00685	NM_001177478	HDX	highly divergent homeobox	Xq21.1
16800839	-0.674955	1.59655	5.56102	4.88606	NM_001025248	DUT	deoxyuridine triphosphatase	15q21.1
16725099	-0.67536	1.597	3.81637	3.14101	NM_001004711	OR4D9	olfactory receptor, family 4, subfamily D, member 9	11q12.1
16882763	-0.67536	1.597	3.30536	2.63	OTTHUMT00000323293	IGKV6D-41	immunoglobulin kappa variable 6D-41 (non-functional)	2p12
16976480	-0.67536	1.597	2.60624	1.93088	NR_027094	SYT14P1	synaptotagmin XIV pseudogene 1	4q13.2
16846173	-0.675389	1.59703	6.07615	5.40076	NR_029687	MIR152	microRNA 152	17q21.32
16897167	-0.67568	1.59735	3.39592	2.72024	NR_033831	LINC01121	long intergenic non-protein coding RNA 1121	2p21
16980071	-0.675815	1.5975	2.89436	2.21854	NM_001277353	MGAT4D	MGAT4 family, member D	4q31.1
16790529	-0.676792	1.59858	7.07405	6.39726	NM_001077351	RBM23	RNA binding motif protein 23	14q11.2
17103655	-0.676948	1.59875	5.08901	4.41206	NM_001098408	GAGE12C	G antigen 12C	Xp11.23
17103661	-0.676948	1.59875	5.08901	4.41206	NM_001098408	GAGE12C	G antigen 12C	Xp11.23
17103667	-0.676948	1.59875	5.08901	4.41206	NM_001098408	GAGE12C	G antigen 12C	Xp11.23
16701403	-0.677031	1.59885	5.17604	4.49901	NR_040002	LOC255654	uncharacterized LOC255654	1q44
16706445	-0.677042	1.59886	3.96457	3.28753	NR_073447	LINC00595	long intergenic non-protein coding RNA 595	10q22.3
16734929	-0.677086	1.59891	5.77491	5.09783	NM_033034	TRIM5	tripartite motif containing 5	11p15
16842472	-0.677739	1.59963	7.2076	6.52986	NM_003876	TMEM11	transmembrane protein 11	17p11.2
16954214	-0.678634	1.60062	3.2655	2.58687	XM_011533696	CDHR4	cadherin-related family member 4	3p21.31
17073990	-0.678707	1.6007	4.39075	3.71204	NR_026974	ZNF252P-AS1	ZNF252P antisense RNA 1	8q24.3
16959320	-0.678724	1.60072	3.1026	2.42388	XR_241567	BFSP2-AS1	BFSP2 antisense RNA 1	3q22.1
17081022	-0.678724	1.60072	2.8124	2.13367	NR_119373	PCAT2	prostate cancer associated transcript 2 (non-protein coding)	8q24.21
17085183	-0.678724	1.60072	1.94723	1.2685	ENST00000612305	FAM74A6	family with sequence similarity 74, member A6	9p12
16830589	-0.678725	1.60072	6.27412	5.59539	NM_004870	MPDU1	mannose-P-dolichol utilization defect 1	17p13.1-p12
16721732	-0.678819	1.60083	7.60605	6.92723	NR_002977	SNORA3B	small nucleolar RNA, H/ACA box 3B	11p15.4
16824046	-0.680389	1.60257	6.86451	6.18412	NM_001099455	CPPED1	calcineurin-like phosphoesterase domain containing 1	16p13.12
16721861	-0.6805	1.6027	7.61845	6.93795	NM_001297714	SWAP70	SWAP switching B-cell complex 70kDa subunit	11p15
16779435	-0.680669	1.60288	5.93883	5.25816	NM_018676	THSD1	thrombospondin type 1 domain containing 1	13q14.3
16710596	-0.680735	1.60296	4.77631	4.09557	XR_946461	LOC728327	hCG1795091	10q26.3
16735656	-0.681358	1.60365	5.48937	4.80801	NR_036539	LOC644656	uncharacterized LOC644656	11p15.4
16825855	-0.681679	1.60401	4.985	4.30332	NM_138447	ZNF689	zinc finger protein 689	16p11.2
16933865	-0.681793	1.60413	4.22529	3.5435	NM_001257378	SEC14L3	SEC14-like lipid binding 3	22q12.2
16990201	-0.681912	1.60426	6.25474	5.57282	NR_026704	VTRNA1-2	vault RNA 1-2	5q31.3
17110920	-0.68233	1.60473	3.41473	2.7324	NM_003785	PAGE1	P antigen family, member 1 (prostate associated)	Xp11.23
16659349	-0.68245	1.60486	4.84915	4.1667	NM_001103170	AADACL3	arylacetamide deacetylase-like 3	1p36.21
16927446	-0.682651	1.60509	6.80046	6.1178	NM_006767	LZTR1	leucine-zipper-like transcription regulator 1	22q11.21|22q11.1-q11.2
16731515	-0.683711	1.60627	3.84897	3.16526	NM_182495	NXPE2	neurexophilin and PC-esterase domain family, member 2	11q23.3
16865082	-0.683948	1.60653	3.40437	2.72042	NR_030212	MIR516B1	microRNA 516b-1	19q13.42
16819509	-0.684154	1.60676	8.30393	7.61978	NM_032940	POLR2C	polymerase (RNA) II (DNA directed) polypeptide C, 33kDa	16q13-q21
17051370	-0.684249	1.60687	4.16943	3.48518	NR_002187	TPI1P2	triosephosphate isomerase 1 pseudogene 2	7q32.1
16723422	-0.684639	1.6073	4.68045	3.99581	NM_012194	KIAA1549L	KIAA1549-like	11p13
16771279	-0.684829	1.60751	4.89634	4.21151	NM_000928	PLA2G1B	phospholipase A2, group IB (pancreas)	12q24.31
16860159	-0.684841	1.60752	5.42605	4.7412	NM_182515	ZNF714	zinc finger protein 714	19p12
16702399	-0.684861	1.60755	5.5514	4.86654	NM_001025076	CELF2	CUGBP, Elav-like family member 2	10p13
16893272	-0.68722	1.61018	6.17943	5.49221	NM_198998	AQP12A	aquaporin 12A	2q37.3
16778790	-0.687649	1.61066	3.94019	3.25254	NM_198849	SIAH3	siah E3 ubiquitin protein ligase family member 3	13q14.13
16857397	-0.687649	1.61066	5.05464	4.367	NM_001017921	VMAC	vimentin-type intermediate filament associated coiled-coil protein	19p13.3
16915070	-0.687649	1.61066	3.82966	3.14201	NM_001013646	FAM209B	family with sequence similarity 209, member B	20q13.31
17018274	-0.688378	1.61147	6.75967	6.07129	NM_001188	BAK1	BCL2-antagonist/killer 1	6p21.3
16918664	-0.688481	1.61159	8.27457	7.58609	NM_001267810	EIF6	eukaryotic translation initiation factor 6	20q12
16714269	-0.688604	1.61172	10.3026	9.61402	NM_006327	TIMM23	translocase of inner mitochondrial membrane 23 homolog (yeast)	10q11.23
17003261	-0.68887	1.61202	7.19737	6.5085	NM_004395	DBN1	drebrin 1	5q35.3
16829738	-0.689013	1.61218	6.2884	5.59938	NM_001031681	CTNS	cystinosin, lysosomal cystine transporter	17p13
16979213	-0.689381	1.61259	3.91242	3.22304	NM_152402	TRAM1L1	translocation associated membrane protein 1-like 1	4q26
16970749	-0.689849	1.61311	2.59984	1.90999	NR_125884	LOC101927305	uncharacterized LOC101927305	4q28.3
16926390	-0.69013	1.61343	4.652	3.96187	ENST00000391620	KRTAP10-3	keratin associated protein 10-3	21q22.3
17015143	-0.690131	1.61343	4.84441	4.15428	NM_001069	TUBB2A	tubulin, beta 2A class IIa	6p25
16718592	-0.690414	1.61375	4.30653	3.61611	NM_001001936	AFAP1L2	actin filament associated protein 1-like 2	10q25.3
16860246	-0.690414	1.61375	3.12416	2.43375	NR_110663	LINC01233	long intergenic non-protein coding RNA 1233	19p12
16985844	-0.690414	1.61375	2.61917	1.92876	NR_003922	PMCHL2	pro-melanin-concentrating hormone-like 2, pseudogene	5q13
16897295	-0.690522	1.61387	4.793	4.10248	ENST00000464527	C2orf61	chromosome 2 open reading frame 61	2p21
16739608	-0.69057	1.61392	6.9868	6.29623	NM_001307977	WDR74	WD repeat domain 74	11q12.3
17092512	-0.690876	1.61426	6.57328	5.8824	NM_178566	ZDHHC21	zinc finger, DHHC-type containing 21	9p22.3
16781980	-0.690899	1.61429	3.20972	2.51882	OTTHUMT00000410665	TRAV39	T cell receptor alpha variable 39	14q11
16961250	-0.691277	1.61471	3.60932	2.91804	NM_178824	WDR49	WD repeat domain 49	3q26.1
16837158	-0.691278	1.61471	4.07005	3.37878	NR_030364	MIR634	microRNA 634	17q24.2
16713572	-0.692239	1.61579	4.33567	3.64343	NM_001039380	C10orf25	chromosome 10 open reading frame 25	10q11.21
16863597	-0.692629	1.61623	6.55386	5.86123	NM_014681	DHX34	DEAH (Asp-Glu-Ala-His) box polypeptide 34	19q13.3
16660260	-0.693564	1.61727	3.88156	3.18799	NM_000871	HTR6	5-hydroxytryptamine (serotonin) receptor 6, G protein-coupled	1p36-p35
16850346	-0.693571	1.61728	5.61675	4.92318	OTTHUMT00000484685	NSFP1	N-ethylmaleimide-sensitive factor pseudogene 1	17q21.31
16913341	-0.694268	1.61806	6.86876	6.17449	NM_006097	MYL9	myosin light chain 9	20q11.23
17053325	-0.694397	1.61821	5.37212	4.67773	NM_138434	ZBED6CL	ZBED6 C-terminal like	7q36.1
16838359	-0.694894	1.61877	8.36954	7.67464	NM_001012270	BIRC5	baculoviral IAP repeat containing 5	17q25
16939660	-0.695145	1.61905	6.60221	5.90707	NM_016305	SS18L2	synovial sarcoma translocation gene on chromosome 18-like 2	3p21
16688212	-0.695178	1.61908	3.4005	2.70532	NR_029516	MIR101-1	microRNA 101-1	1p31.3
16902679	-0.695178	1.61908	4.01647	3.32129	NR_026740	LOC389033	placenta-specific 9 pseudogene	2q21.1
17046249	-0.695403	1.61934	6.51742	5.82202	NM_015969	MRPS17	mitochondrial ribosomal protein S17	7p11
17046559	-0.69561	1.61957	6.90568	6.21007	NR_027392	INTS4P2	integrator complex subunit 4 pseudogene 2	7q11.21
17067696	-0.696258	1.6203	6.60274	5.90648	NM_001159995	NRG1	neuregulin 1	8p12
16741142	-0.696406	1.62046	4.68507	3.98866	NM_000695	ALDH3B2	aldehyde dehydrogenase 3 family, member B2	11q13
16704040	-0.696878	1.62099	3.43952	2.74265	NR_024524	LOC100129055	cyclin Y-like 1 pseudogene	10p11.1
16882362	-0.697121	1.62127	5.25138	4.55426	NR_038888	LOC284950	uncharacterized LOC284950	2p11.2
16848970	-0.697462	1.62165	6.89108	6.19362	NM_032478	MRPL38	mitochondrial ribosomal protein L38	17q25.3
16877941	-0.697651	1.62186	5.55208	4.85442	NM_002246	KCNK3	potassium channel, two pore domain subfamily K, member 3	2p23
16873826	-0.697851	1.62209	4.57038	3.87252	NM_001159322	PLA2G4C	phospholipase A2, group IVC (cytosolic, calcium-independent)	19q13.3
16973934	-0.699552	1.624	5.49006	4.79051	NM_018659	CYTL1	cytokine like 1	4p16-p15
16884426	-0.700578	1.62516	5.36769	4.66711	NM_001128165	FBLN7	fibulin 7	2q13
16914888	-0.700651	1.62524	6.12103	5.42037	NM_014484	MOCS3	molybdenum cofactor synthesis 3	20q13.13
17117740	-0.700651	1.62524	3.55496	2.85431	AK129961	HEXDC-IT1	HEXDC intronic transcript 1	17q25.3
17114922	-0.700801	1.62541	6.42112	5.72032	NM_001013845	CXorf40B	chromosome X open reading frame 40B	Xq28
16840018	-0.701298	1.62597	7.97639	7.2751	NM_001105538	MYBBP1A	MYB binding protein (P160) 1a	17p13.3
17107323	-0.701299	1.62597	4.55756	3.85626	NR_038461	LINC00892	long intergenic non-protein coding RNA 892	Xq26.3
16821621	-0.701347	1.62602	5.2824	4.58105	NM_002163	IRF8	interferon regulatory factor 8	16q24.1
16726081	-0.70195	1.6267	4.15569	3.45374	NM_004585	RARRES3	retinoic acid receptor responder (tazarotene induced) 3	11q23
16742186	-0.70216	1.62694	3.15293	2.45077	NM_001005285	OR2AT4	olfactory receptor, family 2, subfamily AT, member 4	11q13.4
17053384	-0.702223	1.62701	6.72777	6.02554	NM_018326	GIMAP4	GTPase, IMAP family member 4	7q36.1
16962661	-0.702437	1.62725	8.32867	7.62623	NM_021101	CLDN1	claudin 1	3q28-q29
16725846	-0.702474	1.62729	3.0305	2.32803	NM_002411	SCGB2A2	secretoglobin, family 2A, member 2	11q13
16694036	-0.702972	1.62785	5.43755	4.73458	NR_002188	GBAP1	glucosidase, beta, acid pseudogene 1	1q21
16670894	-0.703235	1.62815	6.43463	5.73139	NM_001126337	TUFT1	tuftelin 1	1q21
16862484	-0.70348	1.62843	6.12948	5.426	NM_052848	CCDC97	coiled-coil domain containing 97	19q13.2
16875448	-0.703807	1.6288	4.22647	3.52267	NM_021250	LILRA5	leukocyte immunoglobulin-like receptor, subfamily A (with TM domain), member 5	19q13.4
16670599	-0.704252	1.6293	5.91682	5.21257	NM_001288607	ADAMTSL4	ADAMTS like 4	1q21.3
16691662	-0.704338	1.6294	3.21896	2.51463	NM_021794	ADAM30	ADAM metallopeptidase domain 30	1p12
16798349	-0.704338	1.6294	2.01401	1.30967	NR_003342	SNORD115-25	small nucleolar RNA, C/D box 115-25	15q11.2
16864639	-0.704338	1.6294	4.36957	3.66523	NM_001198558	SIGLEC9	sialic acid binding Ig-like lectin 9	19q13.41
16953454	-0.704338	1.6294	4.68614	3.9818	NM_033199	UCN2	urocortin 2	3p21.3
16991345	-0.705435	1.63064	6.26403	5.55859	NM_198321	GALNT10	polypeptide N-acetylgalactosaminyltransferase 10	5q33.2
16996433	-0.705517	1.63073	8.25532	7.54981	NM_001252226	PLK2	polo-like kinase 2	5q12.1-q13.2
17002846	-0.705652	1.63088	9.57461	8.86895	NM_004417	DUSP1	dual specificity phosphatase 1	5q34
16763577	-0.705718	1.63096	2.91861	2.2129	NM_001143824	SLC38A4	solute carrier family 38, member 4	12q13
16961773	-0.706001	1.63128	6.90848	6.20247	NM_022470	ZMAT3	zinc finger, matrin-type 3	3q26.32
17011279	-0.706275	1.63159	4.82604	4.11977	NM_001198	PRDM1	PR domain containing 1, with ZNF domain	6q21
16875723	-0.706592	1.63194	5.3471	4.64051	NM_001085488	TMEM150B	transmembrane protein 150B	19q13.42
16696270	-0.706593	1.63195	5.27539	4.5688	NM_033418	METTL18	methyltransferase like 18	1q24.2
16663314	-0.707036	1.63245	3.3557	2.64866	XR_946525	PPIH	peptidylprolyl isomerase H (cyclophilin H)	1p34.1
16658525	-0.707171	1.6326	3.61676	2.90959	XR_931849	CAMTA1-IT1	CAMTA1 intronic transcript 1	1p36.23
16765558	-0.708126	1.63368	8.25904	7.55091	NM_002205	ITGA5	integrin alpha 5	12q11-q13
16788685	-0.708163	1.63372	4.77017	4.06201	NR_003215	SNORD114-22	small nucleolar RNA, C/D box 114-22	14q32
16672353	-0.709199	1.6349	4.18311	3.47391	NM_001004472	OR10R2	olfactory receptor, family 10, subfamily R, member 2	1q23.1
16855469	-0.709199	1.6349	4.34337	3.63417	NR_048536	LINC-ROR	long intergenic non-protein coding RNA, regulator of reprogramming	18q21.31
17052619	-0.709199	1.6349	4.67903	3.96983	OTTHUMT00000352511	TRBV20-1	T cell receptor beta variable 20-1	7q34
17005729	-0.70935	1.63507	4.23487	3.52552	NM_001732	BTN1A1	butyrophilin, subfamily 1, member A1	6p22.1
16882599	-0.710328	1.63618	3.5032	2.79287	NM_198274	SMYD1	SET and MYND domain containing 1	2p11.2
17074716	-0.710697	1.63659	2.90561	2.19491	NM_001302695	DEFB134	defensin, beta 134	8p23.1
16951191	-0.710876	1.6368	5.74639	5.03552	NM_005677	COLQ	collagen-like tail subunit (single strand of homotrimer) of asymmetric acetylcholinesterase	3p25
16723546	-0.710877	1.6368	5.76976	5.05888	NM_001752	CAT	catalase	11p13
17005094	-0.710993	1.63693	5.78991	5.07892	NM_006877	GMPR	guanosine monophosphate reductase	6p23
17001757	-0.711667	1.6377	3.66765	2.95599	NR_026867	ZNF300P1	zinc finger protein 300 pseudogene 1 (functional)	5q33.1
16870788	-0.71175	1.63779	4.38104	3.66929	NM_001076675	ZNF626	zinc finger protein 626	19p12
16857163	-0.7129	1.6391	6.22107	5.50817	NM_024333	FSD1	fibronectin type III and SPRY domain containing 1	19p13.3
16871921	-0.714869	1.64133	6.81979	6.10492	NM_001039671	YIF1B	Yip1 interacting factor homolog B (S. cerevisiae)	19q13.2
16999475	-0.718017	1.64492	7.25644	6.53842	NM_001999	FBN2	fibrillin 2	5q23-q31
16881246	-0.71862	1.64561	5.67573	4.95711	NM_017567	NAGK	N-acetylglucosamine kinase	2p13.3
16985704	-0.718745	1.64575	4.56299	3.84424	NM_001205254	OCLN	occludin	5q13.1
16851680	-0.719012	1.64605	3.12174	2.40273	NR_026908	AQP4-AS1	AQP4 antisense RNA 1	18q11.2
16757601	-0.719322	1.64641	5.78078	5.06146	NR_027345	LINC00173	long intergenic non-protein coding RNA 173	12q24.22
17052935	-0.719636	1.64677	4.93907	4.21944	NR_002157	OR2A9P	olfactory receptor, family 2, subfamily A, member 9 pseudogene	7q35
17112925	-0.719637	1.64677	4.20082	3.48118	NM_022052	NXF3	nuclear RNA export factor 3	Xq22
16661377	-0.719812	1.64697	6.44959	5.72978	NM_032125	TMEM222	transmembrane protein 222	1p36.11
16913305	-0.719826	1.64698	6.16085	5.44102	NM_001271874	AAR2	AAR2 splicing factor homolog	20pter-q12
16788780	-0.720397	1.64764	2.3062	1.5858	NR_029704	MIR154	microRNA 154	14q32.31
16849697	-0.720749	1.64804	5.36832	4.64757	NM_002522	NPTX1	neuronal pentraxin I	17q25.3
16854397	-0.720876	1.64818	6.81512	6.09424	NM_001136205	KCTD1	potassium channel tetramerization domain containing 1	18q11.2
16920671	-0.721306	1.64867	6.17297	5.45166	NM_001255976	PMEPA1	prostate transmembrane protein, androgen induced 1	20q13.31-q13.33
16993458	-0.722345	1.64986	7.62424	6.9019	NM_001142298	SQSTM1	sequestosome 1	5q35
16923397	-0.724472	1.6523	7.63616	6.91169	NM_003683	RRP1	ribosomal RNA processing 1	21q22.3
16740320	-0.725116	1.65303	6.40826	5.68315	NM_014205	ZNHIT2	zinc finger, HIT-type containing 2	11q13
16816601	-0.725972	1.65401	4.06181	3.33584	ENST00000501740	ACSM3	acyl-CoA synthetase medium-chain family member 3	16p13.11
16679799	-0.725973	1.65402	4.34235	3.61638	NM_001004696	OR2T4	olfactory receptor, family 2, subfamily T, member 4	1q44
16775030	-0.725973	1.65402	2.5448	1.81882	NR_002793	TPTE2P3	transmembrane phosphoinositide 3-phosphatase and tensin homolog 2 pseudogene 3	13q14.3
16919209	-0.726615	1.65475	7.42351	6.69689	NR_015366	SNHG17	small nucleolar RNA host gene 17	20q11.23
17014543	-0.726822	1.65499	4.429	3.70217	NM_001080378	PACRG	PARK2 co-regulated	6q26
16663773	-0.726866	1.65504	6.85311	6.12624	NM_001039589	DPH2	DPH2 homolog	1p34
16715699	-0.726902	1.65508	4.93536	4.20846	NM_001001791	C10orf55	chromosome 10 open reading frame 55	10q22.2
16846195	-0.726902	1.65508	4.14265	3.41574	NM_001075099	SKAP1	src kinase associated phosphoprotein 1	17q21.32
17107371	-0.726902	1.65508	3.52613	2.79923	NR_028597	SRD5A1P1	steroid-5-alpha-reductase, alpha polypeptide 1 pseudogene 1 (3-oxo-5 alpha-steroid delta 4-dehydrogenase alpha pseudogene)	Xq27.1
16679777	-0.726903	1.65508	3.18865	2.46175	NM_001004686	OR2L2	olfactory receptor, family 2, subfamily L, member 2	1q44
16697660	-0.72724	1.65547	5.47635	4.74911	NR_029612	MIR181B1	microRNA 181b-1	1q32.1
17054328	-0.727264	1.6555	6.50568	5.77842	NM_182491	ZFAND2A	zinc finger, AN1-type domain 2A	7p22.3
16912317	-0.727336	1.65558	5.78089	5.05356	NR_024358	LINC00028	long intergenic non-protein coding RNA 28	20q11.21
16661058	-0.728229	1.6566	5.36678	4.63855	NM_024869	FAM110D	family with sequence similarity 110, member D	1p36.11
16929573	-0.729609	1.65819	8.3789	7.64929	NM_006739	MCM5	minichromosome maintenance complex component 5	22q13.1
16659746	-0.730303	1.65899	5.80294	5.07263	NM_001024215	FBLIM1	filamin binding LIM protein 1	1p36.21
16872824	-0.730441	1.65915	3.08681	2.35637	NM_001816	CEACAM8	carcinoembryonic antigen-related cell adhesion molecule 8	19q13.2
17013279	-0.730785	1.65954	5.95659	5.2258	NM_003764	STX11	syntaxin 11	6q24.2
17104236	-0.731339	1.66018	3.93948	3.20814	XM_011530938	ZC3H12B	zinc finger CCCH-type containing 12B	Xq12
16706807	-0.731483	1.66034	3.58669	2.85521	NR_120670	LOC101929662	uncharacterized LOC101929662	10q23.1
16991010	-0.731902	1.66083	7.25275	6.52084	NM_000112	SLC26A2	solute carrier family 26 (anion exchanger), member 2	5q31-q34
16672893	-0.732641	1.66168	3.95762	3.22497	NM_001136219	FCGR2A	Fc fragment of IgG, low affinity IIa, receptor (CD32)	1q23
16738657	-0.732641	1.66168	3.19152	2.45888	NM_145016	GLYATL2	glycine-N-acyltransferase-like 2	11q12.1
16687875	-0.732893	1.66197	7.11959	6.3867	NM_002228	JUN	jun proto-oncogene	1p32-p31
16782074	-0.732965	1.66205	2.93047	2.19751	OTTHUMT00000410973	TRAJ25	T cell receptor alpha joining 25 (non-functional)	14q11
16666319	-0.733821	1.66304	2.52935	1.79553	NR_125939	LOC101927342	uncharacterized LOC101927342	1p31.1
16691023	-0.734061	1.66331	6.39535	5.66129	NM_001166496	SLC16A1	solute carrier family 16 (monocarboxylate transporter), member 1	1p12
16722684	-0.734909	1.66429	6.446	5.71109	NM_001001483	ZDHHC13	zinc finger, DHHC-type containing 13	11p15.1
16806640	-0.734977	1.66437	4.63013	3.89515	NM_130901	OTUD7A	OTU deubiquitinase 7A	15q13.3
17081447	-0.735248	1.66468	6.69546	5.96021	NM_003033	ST3GAL1	ST3 beta-galactoside alpha-2,3-sialyltransferase 1	8q24.22
16696416	-0.735395	1.66485	4.68821	3.95281	NM_005092	TNFSF18	tumor necrosis factor (ligand) superfamily, member 18	1q23
16845876	-0.736081	1.66565	6.77656	6.04047	NM_003954	MAP3K14	mitogen-activated protein kinase kinase kinase 14	17q21
16686000	-0.736418	1.66603	6.04333	5.30692	NM_001123395	CLDN19	claudin 19	1p34.2
16828852	-0.736481	1.66611	4.70637	3.96989	NM_198491	FAM92B	family with sequence similarity 92, member B	16q24.1
16821882	-0.736493	1.66612	7.80772	7.07123	NM_016209	TRAPPC2L	trafficking protein particle complex 2-like	16q24.3
16967794	-0.73651	1.66614	7.44665	6.71014	NM_001511	CXCL1	chemokine (C-X-C motif) ligand 1 (melanoma growth stimulating activity, alpha)	4q21
16713752	-0.736888	1.66658	3.4201	2.68322	OTTHUMT00000047846	ANXA8L1	annexin A8-like 1	10q11.22
16939796	-0.737142	1.66687	6.17333	5.43619	NM_001100594	SNRK	SNF related kinase	3p22.1
17074449	-0.737575	1.66737	5.61983	4.88225	NM_001080826	SGK223	homolog of rat pragma of Rnd2	8p23.1
16941560	-0.737912	1.66776	6.35521	5.6173	NM_015136	STAB1	stabilin 1	3p21.1
17098124	-0.738168	1.66806	4.67712	3.93895	NM_001004450	OR1B1	olfactory receptor, family 1, subfamily B, member 1 (gene/pseudogene)	9q33.2
16900140	-0.738173	1.66806	5.83064	5.09247	BC062704	IGK	immunoglobulin kappa locus	2p12
16709453	-0.73838	1.6683	6.13581	5.39743	NM_000684	ADRB1	adrenoceptor beta 1	10q25.3
16832426	-0.738402	1.66833	5.20132	4.46292	NR_002181	PPY2P	pancreatic polypeptide 2, pseudogene	17q11
16825794	-0.738676	1.66864	8.67179	7.93311	NM_024096	DCTPP1	dCTP pyrophosphatase 1	16p11.2
16685036	-0.7402	1.67041	6.88576	6.14556	NM_001195156	ZMYM6NB	ZMYM6 neighbor	1p34.3
16935440	-0.740847	1.67116	7.71469	6.97385	NM_001018050	POLR3H	polymerase (RNA) III (DNA directed) polypeptide H (22.9kD)	22q13.2
16727164	-0.741201	1.67157	6.63412	5.89292	NM_006848	CCDC85B	coiled-coil domain containing 85B	11q12.1
16910959	-0.741641	1.67208	6.30739	5.56575	NM_000915	OXT	oxytocin/neurophysin I prepropeptide	20p13
16913806	-0.741931	1.67241	4.35709	3.61516	ENST00000423733	PLCG1	phospholipase C, gamma 1	20q12-q13.1
16972634	-0.741931	1.67241	3.5283	2.78637	XM_011532460	LOC285500	uncharacterized LOC285500	4q34.3
17012223	-0.741931	1.67241	3.51218	2.77025	NM_001010852	CLVS2	clavesin 2	6q22.31
16788671	-0.741932	1.67241	2.72245	1.98052	NR_003211	SNORD114-18	small nucleolar RNA, C/D box 114-18	14q32
17003613	-0.742157	1.67267	4.92566	4.1835	NM_000843	GRM6	glutamate receptor, metabotropic 6	5q35
16861852	-0.74234	1.67289	10.3824	9.64002	NM_004924	ACTN4	actinin, alpha 4	19q13
16860254	-0.742648	1.67324	5.00828	4.26564	NR_033899	GOLGA2P9	golgin A2 pseudogene 9	19p12
16666458	-0.742803	1.67342	3.11303	2.37023	NR_027310	MGC27382	uncharacterized MGC27382	1p31.1
17046181	-0.742917	1.67356	5.59175	4.84883	NM_018697	LANCL2	LanC lantibiotic synthetase component C-like 2 (bacterial)	7q31.1-q31.33
17074732	-0.743061	1.67372	2.8863	2.14324	ENST00000333796	USP17L2	ubiquitin specific peptidase 17-like family member 2	8p23.1
16770789	-0.744645	1.67556	7.4791	6.73445	NM_024738	C12orf49	chromosome 12 open reading frame 49	12q24.22
17105939	-0.744682	1.6756	3.56104	2.81636	NM_024539	RNF128	ring finger protein 128, E3 ubiquitin protein ligase	Xq22.3
16848902	-0.744945	1.67591	5.991	5.24606	NM_199242	UNC13D	unc-13 homolog D (C. elegans)	17q25.1
16804106	-0.745277	1.6763	4.47519	3.72991	NM_001301110	ADAMTSL3	ADAMTS like 3	15q25.2
17054823	-0.745296	1.67632	7.9154	7.17011	NM_001101	ACTB	actin, beta	7p22
17097643	-0.745446	1.67649	6.03404	5.2886	NM_001204344	TNFSF15	tumor necrosis factor (ligand) superfamily, member 15	9q32
16686484	-0.746177	1.67734	5.50969	4.76351	NM_001114938	CCDC17	coiled-coil domain containing 17	1p34.1
16789246	-0.746177	1.67734	5.68039	4.93421	NM_152307	TRMT61A	tRNA methyltransferase 61A	14q32
16821033	-0.74663	1.67787	5.76427	5.01764	NM_001306094	NPIPB15	nuclear pore complex interacting protein family, member B15	16q23.1
17114764	-0.747001	1.6783	3.18626	2.43926	NR_030589	MIR890	microRNA 890	Xq27.3
16803334	-0.747191	1.67852	4.41863	3.67144	NM_003978	PSTPIP1	proline-serine-threonine phosphatase interacting protein 1	15q24.3
16956749	-0.748661	1.68023	5.03512	4.28646	NM_001042459	FILIP1L	filamin A interacting protein 1-like	3q12.1
16761406	-0.749193	1.68085	4.8051	4.0559	NM_018423	STYK1	serine/threonine/tyrosine kinase 1	12p13.2
16734956	-0.74999	1.68178	3.07068	2.32069	NM_001001913	OR52N1	olfactory receptor, family 52, subfamily N, member 1	11p15.4
16698816	-0.750209	1.68204	7.41964	6.66943	NM_025179	PLXNA2	plexin A2	1q32.2
16692656	-0.750777	1.6827	8.24865	7.49787	NM_005850	SF3B4	splicing factor 3b, subunit 4, 49kDa	1q21.2
16992096	-0.751099	1.68307	7.24066	6.48956	NM_017785	SPDL1	spindle apparatus coiled-coil protein 1	5q35.1
17102227	-0.751608	1.68367	3.22567	2.47406	NR_046638	PCYT1B-AS1	PCYT1B antisense RNA 1	Xp22.11
17011832	-0.752735	1.68498	8.01347	7.26073	NM_002356	MARCKS	myristoylated alanine-rich protein kinase C substrate	6q22.2
16726936	-0.753574	1.68596	7.34786	6.59428	NM_001098784	FAM89B	family with sequence similarity 89, member B	11q13
16748095	-0.753636	1.68604	4.40209	3.64845	NM_005810	KLRG1	killer cell lectin-like receptor subfamily G, member 1	12p13.31
17105694	-0.753914	1.68636	6.51423	5.76031	NM_001080425	BEX4	brain expressed X-linked 4	Xq22.1-q22.3
16788699	-0.754038	1.68651	2.64724	1.89321	NR_003222	SNORD114-29	small nucleolar RNA, C/D box 114-29	14q32
17001134	-0.755121	1.68777	9.36106	8.60594	NM_001024947	YIPF5	Yip1 domain family member 5	5q31.3
16721313	-0.755406	1.68811	3.20192	2.44652	NM_001005165	OR52E4	olfactory receptor, family 52, subfamily E, member 4	11p15.4
16991151	-0.755706	1.68846	7.44273	6.68702	NM_001109974	SYNPO	synaptopodin	5q33.1
16743091	-0.757249	1.69026	6.9335	6.17625	NM_012193	FZD4	frizzled class receptor 4	11q14.2
16797535	-0.757713	1.69081	3.38163	2.62391	OTTHUMT00000325176	IGHV3-42	immunoglobulin heavy variable 3-42 (pseudogene)	14q32.33
16861907	-0.758448	1.69167	7.09448	6.33603	NM_021107	MRPS12	mitochondrial ribosomal protein S12	19q13.1-q13.2
16813206	-0.758575	1.69182	7.37287	6.6143	NM_001150	ANPEP	alanyl (membrane) aminopeptidase	15q25-q26
16788681	-0.758596	1.69184	5.05131	4.29271	NR_003213	SNORD114-20	small nucleolar RNA, C/D box 114-20	14q32
16900098	-0.76024	1.69377	4.44652	3.68628	AF035031	IGKV3D-15	immunoglobulin kappa variable 3D-15 (gene/pseudogene)	2p12
16858210	-0.760614	1.69421	6.85458	6.09396	NM_001145056	SLC44A2	solute carrier family 44 (choline transporter), member 2	19p13.1
16865090	-0.762604	1.69655	4.03996	3.27736	NR_030216	MIR521-1	microRNA 521-1	19q13.42
16697938	-0.762612	1.69656	7.91901	7.15639	NM_001193570	CSRP1	cysteine and glycine-rich protein 1	1q32
16816938	-0.763392	1.69748	4.52374	3.76035	NR_003676	LOC653786	otoancorin pseudogene	16p12.2
16724810	-0.764333	1.69858	4.89351	4.12917	NM_001005210	LRRC55	leucine rich repeat containing 55	11q12.1
17068385	-0.764607	1.69891	6.35498	5.59037	NM_032336	GINS4	GINS complex subunit 4 (Sld5 homolog)	8p11.21
16938562	-0.764804	1.69914	7.64012	6.87532	NM_001024847	TGFBR2	transforming growth factor beta receptor II	3p22
16934786	-0.764805	1.69914	6.30555	5.54074	NM_001166343	MFNG	MFNG O-fucosylpeptide 3-beta-N-acetylglucosaminyltransferase	22q12
16725984	-0.765534	1.7	9.07716	8.31163	NM_001012662	SLC3A2	solute carrier family 3 (amino acid transporter heavy chain), member 2	11q13
16672279	-0.76576	1.70027	7.79564	7.02988	NM_001286349	KIRREL	kin of IRRE like (Drosophila)	1q23.1
17060599	-0.767488	1.7023	6.2401	5.47261	NM_001303043	TSC22D4	TSC22 domain family, member 4	7p21-p15
16782120	-0.768369	1.70334	3.35486	2.5865	OTTHUMT00000410997	TRAJ1	T cell receptor alpha joining 1 (non-functional)	14q11
16864721	-0.768426	1.70341	5.74717	4.97875	NM_007147	ZNF175	zinc finger protein 175	19q13.4
16772262	-0.76913	1.70424	2.40163	1.6325	BC038735	LOC283435	uncharacterized LOC283435	12q24.32
16692566	-0.769898	1.70515	2.39676	1.62686	NR_104078	RNVU1-17	RNA, variant U1 small nuclear 17	1q21.2
17051150	-0.770746	1.70615	4.69584	3.9251	NR_029596	MIR129-1	microRNA 129-1	7q32.1
16864651	-0.771	1.70645	5.05795	4.28695	NM_001277201	SIGLEC7	sialic acid binding Ig-like lectin 7	19q13.3
17097375	-0.771652	1.70722	5.04241	4.27075	NM_001282515	ZFP37	ZFP37 zinc finger protein	9q32
16659459	-0.772142	1.7078	5.17761	4.40547	NM_001006624	PDPN	podoplanin	1p36.21
17109498	-0.772142	1.7078	2.62253	1.85038	NR_046642	PPEF1-AS1	PPEF1 antisense RNA 1	Xp22.13
17051860	-0.772871	1.70867	7.57809	6.80522	NM_001293085	BPGM	2,3-bisphosphoglycerate mutase	7q33
17049557	-0.772991	1.70881	8.3024	7.5294	NM_003302	TRIP6	thyroid hormone receptor interactor 6	7q22
16903929	-0.773548	1.70947	6.05403	5.28048	NR_034169	FAM133DP	family with sequence similarity 133, member A pseudogene	2q24.1
16726707	-0.774008	1.71001	6.52932	5.75531	NM_004927	MRPL49	mitochondrial ribosomal protein L49	11q13
16863783	-0.774126	1.71015	7.78501	7.01089	NM_031485	GRWD1	glutamate-rich WD repeat containing 1	19q13.33
16826140	-0.775121	1.71133	3.57887	2.80375	NR_026556	ANKRD26P1	ankyrin repeat domain 26 pseudogene 1	16q11.2
16782418	-0.777121	1.71371	6.38855	5.61143	NM_001282987	DHRS4	dehydrogenase/reductase (SDR family) member 4	14q11.2
16908433	-0.777716	1.71441	6.79108	6.01336	NM_022453	RNF25	ring finger protein 25	2q35
16747907	-0.777764	1.71447	3.2206	2.44284	NM_001004328	ZNF705A	zinc finger protein 705A	12p13.31
17113144	-0.777833	1.71455	3.98356	3.20573	NR_046750	FRMPD3-AS1	FRMPD3 antisense RNA 1	Xq22.3
16873332	-0.780093	1.71724	5.0438	4.26371	NM_005619	RTN2	reticulon 2	19q13.32
16797531	-0.780489	1.71771	2.45621	1.67572	OTTHUMT00000325161	IGHV4-39	immunoglobulin heavy variable 4-39	14q32.33
16773681	-0.781173	1.71853	5.54111	4.75993	NM_032849	MEDAG	mesenteric estrogen-dependent adipogenesis	13q12.3
16671129	-0.781174	1.71853	3.78533	3.00416	NM_001195571	PRR9	proline rich 9	1q21.3
16844600	-0.781334	1.71872	3.54461	2.76328	NM_033059	KRTAP4-11	keratin associated protein 4-11	17q21.2
17046838	-0.781555	1.71898	5.53209	4.75053	NR_001588	SBDSP1	Shwachman-Bodian-Diamond syndrome pseudogene 1	7q11.23
16849849	-0.78173	1.71919	11.4914	10.7097	NM_001199954	ACTG1	actin gamma 1	17q25
16695262	-0.782469	1.72007	3.46334	2.68087	NM_002241	KCNJ10	potassium channel, inwardly rectifying subfamily J, member 10	1q23.2
16779790	-0.782469	1.72007	4.33574	3.55327	NR_027466	CTAGE11P	CTAGE family, member 11, pseudogene	13q22.2
17099893	-0.783223	1.72097	5.25521	4.47199	NM_001080849	DNLZ	DNL-type zinc finger	9q34.3
17097060	-0.783769	1.72162	3.11565	2.33188	NM_001003936	TXNDC8	thioredoxin domain containing 8 (spermatozoa)	9q31.3
16659380	-0.784633	1.72265	4.64989	3.86526	NM_023014	PRAMEF2	PRAME family member 2	1p36.21
16844487	-0.785103	1.72322	3.5208	2.7357	NM_000223	KRT12	keratin 12, type I	17q12
16710548	-0.785234	1.72337	6.46302	5.67779	NM_001316676	PTPRE	protein tyrosine phosphatase, receptor type, E	10q26
16768723	-0.785474	1.72366	3.61322	2.82775	NM_001042403	USP44	ubiquitin specific peptidase 44	12q22
16689384	-0.786239	1.72457	3.9831	3.19686	NM_052941	GBP4	guanylate binding protein 4	1p22.2
16708449	-0.78751	1.72609	4.98102	4.19351	NR_029380	LBX1-AS1	LBX1 antisense RNA 1 (head to head)	10q24.31
17094120	-0.78784	1.72649	5.57901	4.79117	NM_033655	CNTNAP3	contactin associated protein-like 3	9p13.1
16901393	-0.788153	1.72686	6.45592	5.66776	NM_001039492	FHL2	four and a half LIM domains 2	2q12.2
16691619	-0.788253	1.72698	4.33423	3.54598	NR_036540	LINC00622	long intergenic non-protein coding RNA 622	1p12
16708007	-0.788969	1.72784	6.58784	5.79887	NM_001129981	ANKRD2	ankyrin repeat domain 2 (stretch responsive muscle)	10q23
16661314	-0.789273	1.7282	9.00873	8.21946	NM_006142	SFN	stratifin	1p36.11
16663155	-0.790001	1.72908	8.6208	7.8308	NM_001301237	CTPS1	CTP synthase 1	1p34.1
16764811	-0.790049	1.72913	4.90496	4.11491	BC042076	KRT7	keratin 7, type II	12q13.13
16826523	-0.790525	1.7297	3.79695	3.00643	NR_033920	CASC16	cancer susceptibility candidate 16 (non-protein coding)	16q12.1
16779951	-0.79144	1.7308	2.82232	2.03088	NR_126412	SCEL-AS1	SCEL antisense RNA 1	13q22.3
16817254	-0.791598	1.73099	6.5036	5.712	NM_000418	IL4R	interleukin 4 receptor	16p12.1-p11.2
16924498	-0.792108	1.7316	4.26366	3.47155	NR_024027	LINC00158	long intergenic non-protein coding RNA 158	21q21.3
16877968	-0.792198	1.73171	5.13445	4.34225	NM_001253723	DPYSL5	dihydropyrimidinase-like 5	2p23.3
16775778	-0.792199	1.73171	4.59403	3.80183	NR_027349	MIR17HG	miR-17-92 cluster host gene	13q31.3
16665901	-0.793482	1.73325	3.26354	2.47005	NM_001258214	IL12RB2	interleukin 12 receptor, beta 2	1p31.3-p31.2
17115037	-0.793482	1.73325	4.46684	3.67336	NR_029522	MIR105-2	microRNA 105-2	Xq28
16671041	-0.793483	1.73325	4.84672	4.05323	NM_178429	LCE2C	late cornified envelope 2C	1q21.3
16908171	-0.79501	1.73509	6.16504	5.37003	NM_020814	MARCH4	membrane associated ring finger 4	2q35
16794719	-0.795421	1.73558	7.18721	6.39179	NM_000428	LTBP2	latent transforming growth factor beta binding protein 2	14q24
16686088	-0.795858	1.73611	8.25624	7.46038	NM_001159936	EBNA1BP2	EBNA1 binding protein 2	1p35-p33
16847621	-0.797017	1.7375	8.53471	7.73769	NM_017647	FTSJ3	FtsJ homolog 3 (E. coli)	17q23.3
17022887	-0.797367	1.73793	4.1267	3.32933	NM_153612	HS3ST5	heparan sulfate (glucosamine) 3-O-sulfotransferase 5	6q21
17084669	-0.79842	1.7392	6.52421	5.72579	NM_001135999	RUSC2	RUN and SH3 domain containing 2	9p13.3
16843241	-0.799318	1.74028	6.85943	6.06011	NM_001303279	MYO1D	myosin ID	17q11.2
16954697	-0.799318	1.74028	6.28962	5.49031	NM_001947	DUSP7	dual specificity phosphatase 7	3p21
16702571	-0.799424	1.74041	8.08041	7.28099	NM_018518	MCM10	minichromosome maintenance 10 replication initiation factor	10p13
17048190	-0.800684	1.74193	6.10755	5.30687	NM_001287135	CDK14	cyclin-dependent kinase 14	7q21-q22
17101775	-0.80136	1.74274	3.71983	2.91847	NM_005314	GRPR	gastrin-releasing peptide receptor	Xp22.2
16695780	-0.801396	1.74279	5.03825	4.23686	NM_178550	CCDC190	coiled-coil domain containing 190	1q23.3
16987531	-0.80145	1.74285	5.71228	4.91083	NM_001130140	ERAP2	endoplasmic reticulum aminopeptidase 2	5q15
16900022	-0.801988	1.7435	6.54688	5.7449	NM_001304526	KRCC1	lysine-rich coiled-coil 1	2p11.2
16932988	-0.801988	1.7435	4.55222	3.75024	NR_003950	ZDHHC8P1	zinc finger, DHHC-type containing 8 pseudogene 1	22q11.23
16682098	-0.802767	1.74444	7.3024	6.49963	NM_004431	EPHA2	EPH receptor A2	1p36
16873444	-0.803412	1.74522	4.86352	4.06011	NM_030785	RSPH6A	radial spoke head 6 homolog A (Chlamydomonas)	19q13.3
16716515	-0.804456	1.74649	5.6726	4.86814	NR_108070	TNKS2-AS1	TNKS2 antisense RNA 1 (head to head)	10q23.32
16751540	-0.80451	1.74655	4.64762	3.84311	NR_126005	KRT73-AS1	KRT73 antisense RNA 1	12q13.13
16877667	-0.805534	1.74779	4.68326	3.87773	NM_004116	FKBP1B	FK506 binding protein 1B	2p23.3
16802232	-0.807756	1.75049	6.67997	5.87221	NM_005585	SMAD6	SMAD family member 6	15q22.31
16743721	-0.807947	1.75072	8.00951	7.20156	NM_001145938	MMP1	matrix metallopeptidase 1	11q22.3
16668772	-0.810101	1.75333	6.71877	5.90867	NM_018704	CTTNBP2NL	CTTNBP2 N-terminal like	1p13.2
16820883	-0.81025	1.75352	4.92974	4.11949	NM_001017967	MARVELD3	MARVEL domain containing 3	16q22.2
16801789	-0.81065	1.754	6.49463	5.68398	NM_000366	TPM1	tropomyosin 1 (alpha)	15q22.1
16725393	-0.810733	1.7541	8.77112	7.96038	NM_024092	TMEM109	transmembrane protein 109	11q12.2
16976029	-0.810918	1.75433	6.7568	5.94588	NM_002253	KDR	kinase insert domain receptor	4q11-q12
16670317	-0.811193	1.75466	3.34533	2.53414	uc010pbh.2	FCGR1C	Fc fragment of IgG, high affinity Ic, receptor (CD64), pseudogene	1q21.2
16706180	-0.811463	1.75499	7.39553	6.58407	NM_001145031	PLAU	plasminogen activator, urokinase	10q22.2
17091695	-0.811588	1.75514	8.98764	8.17606	NM_006088	TUBB4B	tubulin, beta 4B class IVb	9q34
16790493	-0.811757	1.75535	4.6339	3.82215	NM_001126105	SLC7A7	solute carrier family 7 (amino acid transporter light chain, y+L system), member 7	14q11.2
16782064	-0.81214	1.75581	4.04056	3.22842	OTTHUMT00000410968	TRAJ30	T cell receptor alpha joining 30	14q11
16698939	-0.812287	1.75599	5.69075	4.87846	NR_024337	SERTAD4-AS1	SERTAD4 antisense RNA 1	1q32.2
16927682	-0.812287	1.75599	2.91435	2.10206	NR_030622	MIR301B	microRNA 301b	22q11.21
16976533	-0.812288	1.75599	1.93088	1.11859	NM_001076	UGT2B15	UDP glucuronosyltransferase 2 family, polypeptide B15	4q13
16996872	-0.812288	1.75599	3.62258	2.81029	NR_130778	LOC101928885	uncharacterized LOC101928885	5q13.1
16979163	-0.813023	1.75689	5.65762	4.84459	NM_024590	ARSJ	arylsulfatase family, member J	4q26
16732797	-0.815667	1.76011	3.11687	2.30121	NM_001004462	OR10G4	olfactory receptor, family 10, subfamily G, member 4	11q24.1
16815237	-0.816029	1.76055	4.75137	3.93534	NM_001270452	PRSS21	protease, serine, 21 (testisin)	16p13.3
16782112	-0.816757	1.76144	4.25342	3.43667	OTTHUMT00000410993	TRAJ5	T cell receptor alpha joining 5	14q11
16781280	-0.817194	1.76198	5.13686	4.31967	NR_028064	LINC00552	long intergenic non-protein coding RNA 552	13q34
16820556	-0.817642	1.76252	8.44421	7.62657	NM_006750	SNTB2	syntrophin, beta 2 (dystrophin-associated protein A1, 59kDa, basic component 2)	16q22.1
16871698	-0.817729	1.76263	4.38998	3.57225	NM_001297623	ZNF461	zinc finger protein 461	19q13.12
16940343	-0.818931	1.7641	6.79149	5.97256	NM_025010	KLHL18	kelch-like family member 18	3p21.31
16815652	-0.818999	1.76418	7.60649	6.78749	NM_019109	ALG1	ALG1, chitobiosyldiphosphodolichol beta-mannosyltransferase	16p13.3
17053371	-0.819047	1.76424	5.50312	4.68408	NM_175571	GIMAP8	GTPase, IMAP family member 8	7q36.1
16970118	-0.819429	1.76471	4.29411	3.47468	NM_001128933	SYNPO2	synaptopodin 2	4q26
16865341	-0.820916	1.76653	3.08345	2.26253	NM_002288	LAIR2	leukocyte-associated immunoglobulin-like receptor 2	19q13.4
16906571	-0.821052	1.76669	5.701	4.87995	NM_001243835	STAT4	signal transducer and activator of transcription 4	2q32.2-q32.3
16824997	-0.821079	1.76673	6.27039	5.44931	NR_027460	RRN3P3	RRN3 homolog, RNA polymerase I transcription factor pseudogene 3	16p12.2
16863282	-0.822405	1.76835	6.31118	5.48878	NM_001297590	CD3EAP	CD3e molecule, epsilon associated protein	19q13.3
17058152	-0.822684	1.76869	6.2819	5.45922	NM_001007253	ERV3-1	endogenous retrovirus group 3, member 1	7q11.2
16700463	-0.823357	1.76952	4.42458	3.60123	NM_001256615	LOC149373	uncharacterized LOC149373	1q42.2
16678922	-0.823358	1.76952	4.12231	3.29895	NR_033927	LINC00184	long intergenic non-protein coding RNA 184	1q42.3
17113965	-0.823804	1.77007	5.0284	4.2046	NM_178470	DCAF12L1	DDB1 and CUL4 associated factor 12-like 1	Xq25
16939838	-0.82546	1.7721	3.78196	2.9565	NR_029700	MIR138-1	microRNA 138-1	3p21.32
16812982	-0.825955	1.77271	7.95788	7.13193	NM_022163	MRPL46	mitochondrial ribosomal protein L46	15q25.3
17065171	-0.82709	1.7741	6.31217	5.48508	NR_030326	MIR596	microRNA 596	8p23.3
16897865	-0.827808	1.77499	3.61359	2.78578	NR_029629	MIR216A	microRNA 216a	2p16.1
16856887	-0.828691	1.77607	8.12028	7.29159	NM_002067	GNA11	guanine nucleotide binding protein (G protein), alpha 11 (Gq class)	19p13.3
16928329	-0.828718	1.77611	3.66047	2.83175	NR_024494	BCRP3	breakpoint cluster region pseudogene 3	22q11.23
16681862	-0.828949	1.77639	5.62036	4.79141	BC112208	PRAMEF10	PRAME family member 10	1p36.21
16811073	-0.830178	1.7779	7.94016	7.10998	NM_017882	CLN6	ceroid-lipofuscinosis, neuronal 6, late infantile, variant	15q23
16773700	-0.83149	1.77952	6.1116	5.28011	NM_194318	B3GLCT	beta 3-glucosyltransferase	13q12.3
16733377	-0.832042	1.7802	6.02717	5.19512	NM_001167681	FLI1	Fli-1 proto-oncogene, ETS transcription factor	11q24.1-q24.3
16745563	-0.832873	1.78123	6.6722	5.83933	NM_024769	CLMP	CXADR-like membrane protein	11q24.1
17052685	-0.834021	1.78265	7.15697	6.32295	BC070387	TRBV3-1	T cell receptor beta variable 3-1	7q34
16920740	-0.835264	1.78418	3.63812	2.80286	NR_029844	MIR296	microRNA 296	20q13.32
16843549	-0.836003	1.7851	3.2929	2.4569	NM_032962	CCL14	chemokine (C-C motif) ligand 14	17q12
16980148	-0.837661	1.78715	3.0801	2.24244	NR_121625	LOC100507639	uncharacterized LOC100507639	4q31.21
16849286	-0.838335	1.78799	4.20112	3.36279	NM_001289107	ST6GALNAC1	ST6 (alpha-N-acetyl-neuraminyl-2,3-beta-galactosyl-1,3)-N-acetylgalactosaminide alpha-2,6-sialyltransferase 1	17q25.1
17075478	-0.838638	1.78836	8.17444	7.33581	NM_002318	LOXL2	lysyl oxidase-like 2	8p21.3
16897872	-0.838801	1.78856	5.31079	4.47199	NR_125368	LOC100129434	uncharacterized LOC100129434	2p16.1
17025477	-0.839911	1.78994	3.91337	3.07346	NR_033862	DKFZp451B082	uncharacterized LOC401282	6q26
16666007	-0.841213	1.79156	5.893	5.05179	NR_023916	PIN1P1	peptidylprolyl cis/trans isomerase, NIMA-interacting 1 pseudogene 1	1p31
16875083	-0.841213	1.79156	5.2632	4.42198	NM_198457	ZNF600	zinc finger protein 600	19q13.41
16981054	-0.841213	1.79156	3.57794	2.73672	NM_001128427	FSTL5	follistatin-like 5	4q32.3
16729064	-0.841214	1.79156	4.22788	3.38666	NM_001145211	SLCO2B1	solute carrier organic anion transporter family, member 2B1	11q13
16700515	-0.841772	1.79225	6.05803	5.21626	NM_020808	SIPA1L2	signal-induced proliferation-associated 1 like 2	1q42.2
16815407	-0.841795	1.79228	3.6519	2.8101	NM_012360	OR1F1	olfactory receptor, family 1, subfamily F, member 1	16p13.3
16807288	-0.843483	1.79438	5.38646	4.54298	NM_001271854	GPR176	G protein-coupled receptor 176	15q14-q15.1
16661862	-0.843645	1.79458	7.23067	6.38702	NM_001204414	TINAGL1	tubulointerstitial nephritis antigen-like 1	1p35.2
16751381	-0.844197	1.79527	6.54455	5.70035	NM_000020	ACVRL1	activin A receptor type IL	12q13.13
16711909	-0.844219	1.79529	5.84046	4.99624	NM_018027	FRMD4A	FERM domain containing 4A	10p13
16851669	-0.844954	1.79621	3.40722	2.56227	NR_110762	LINC01543	long intergenic non-protein coding RNA 1543	18p11.21
16696251	-0.844983	1.79624	5.87136	5.02638	NM_000450	SELE	selectin E	1q24.2
16943936	-0.844983	1.79624	2.50351	1.65852	NR_030292	MIR567	microRNA 567	3q13.2
16911338	-0.845537	1.79693	7.35151	6.50597	NM_000933	PLCB4	phospholipase C, beta 4	20p12
16788630	-0.845538	1.79693	4.88887	4.04334	NR_110178	SNHG24	small nucleolar RNA host gene 24	14q32.31
16878676	-0.845664	1.79709	6.88169	6.03602	NM_030915	LBH	limb bud and heart development	2p23.1
17114394	-0.846136	1.79768	5.20086	4.35472	NR_024493	SMIM10L2B	small integral membrane protein 10 like 2B	Xq26.3
16677278	-0.846317	1.79791	5.24524	4.39893	NM_001030287	ATF3	activating transcription factor 3	1q32.3
16837172	-0.846318	1.79791	5.67982	4.8335	NM_014405	CACNG4	calcium channel, voltage-dependent, gamma subunit 4	17q24
16725589	-0.84815	1.80019	6.36639	5.51824	NM_016464	TMEM138	transmembrane protein 138	11q12.2
16725533	-0.848354	1.80045	4.36497	3.51662	NM_014224	PGA5	pepsinogen 5, group I (pepsinogen A)	11q13
16957884	-0.848866	1.80108	6.90777	6.0589	NM_007085	FSTL1	follistatin like 1	3q13.33
16688506	-0.84902	1.80128	5.78982	4.9408	NM_173808	NEGR1	neuronal growth regulator 1	1p31.1
16788526	-0.84918	1.80148	3.35773	2.50855	NR_029889	MIR337	microRNA 337	14q32.2
16666448	-0.850918	1.80365	5.2811	4.43018	NM_001304725	GIPC2	GIPC PDZ domain containing family, member 2	1p31.1
16706906	-0.850971	1.80371	5.14515	4.29418	NM_006829	ADIRF	adipogenesis regulatory factor	10q23.2
16673126	-0.853159	1.80645	5.01649	4.16333	NM_001102445	RGS4	regulator of G-protein signaling 4	1q23.3
16833730	-0.853792	1.80724	4.07165	3.21786	NR_033753	LRRC37A11P	leucine rich repeat containing 37, member A11, pseudogene	17q12
17092177	-0.854448	1.80807	2.93478	2.08033	NM_005059	RLN2	relaxin 2	9p24.1
16912362	-0.857364	1.81173	9.17872	8.32136	NM_002165	ID1	inhibitor of DNA binding 1, dominant negative helix-loop-helix protein	20q11
16796914	-0.858892	1.81364	6.22178	5.36289	ENST00000560326	CINP	cyclin-dependent kinase 2 interacting protein	14q32.31
16944173	-0.859642	1.81459	5.73807	4.87843	NM_001256835	QTRTD1	queuine tRNA-ribosyltransferase domain containing 1	3q13.31
16713514	-0.860001	1.81504	3.75721	2.89721	NR_002726	HNRNPA3P1	heterogeneous nuclear ribonucleoprotein A3 pseudogene 1	10q11.21
17052540	-0.863189	1.81905	2.23352	1.37033	NM_001293626	MGAM2	maltase-glucoamylase 2 (putative)	7q34
16962995	-0.863718	1.81972	8.09964	7.23592	NM_018385	LSG1	large 60S subunit nuclear export GTPase 1	3q29
16930918	-0.864127	1.82024	3.79858	2.93445	NM_001284334	SERHL2	serine hydrolase-like 2	22q13
16862439	-0.865869	1.82244	7.41257	6.5467	NM_001278599	AXL	AXL receptor tyrosine kinase	19q13.1
17053455	-0.866284	1.82296	6.11144	5.24515	NM_000603	NOS3	nitric oxide synthase 3 (endothelial cell)	7q36
16753550	-0.866287	1.82297	5.98124	5.11495	NM_015279	TBC1D30	TBC1 domain family, member 30	12q14.3
16775763	-0.868423	1.82567	7.58479	6.71637	NR_030754	MIR622	microRNA 622	13q31.3
17052546	-0.873681	1.83233	2.41758	1.5439	NM_001293626	MGAM2	maltase-glucoamylase 2 (putative)	7q34
16745651	-0.873682	1.83233	4.34878	3.4751	NM_012378	OR8B8	olfactory receptor, family 8, subfamily B, member 8	11q24.2
17062943	-0.873682	1.83233	2.28139	1.4077	NR_029517	MIR29B1	microRNA 29b-1	7q32.3
16983848	-0.875226	1.8343	7.54291	6.66769	NM_001145520	RAI14	retinoic acid induced 14	5p13.3-p13.2
16950895	-0.875611	1.83478	5.36018	4.48457	NM_000994	RPL32	ribosomal protein L32	3p25-p24
16712435	-0.877455	1.83713	6.14015	5.2627	NM_001010911	CASC10	cancer susceptibility candidate 10	10p12.31
17050578	-0.878825	1.83888	8.07835	7.19952	NM_001172895	CAV1	caveolin 1	7q31.1
16820937	-0.881195	1.8419	4.80143	3.92023	NM_001126102	HP	haptoglobin	16q22.2
16964973	-0.881395	1.84216	2.49583	1.61443	NM_001040071	LOC650293	seven transmembrane helix receptor	4p16.1
16884648	-0.884913	1.84665	5.45762	4.57271	NM_012455	PSD4	pleckstrin and Sec7 domain containing 4	2q13
17004061	-0.885186	1.847	4.24054	3.35535	NM_001258283	OR2V1	olfactory receptor, family 2, subfamily V, member 1	5q35.3
16681827	-0.885502	1.84741	7.13753	6.25203	NM_004753	DHRS3	dehydrogenase/reductase (SDR family) member 3	1p36.1
16693482	-0.886253	1.84837	5.30056	4.4143	NM_020672	S100A14	S100 calcium binding protein A14	1q21.3
16790115	-0.887082	1.84943	6.0971	5.21002	NM_002933	RNASE1	ribonuclease, RNase A family, 1 (pancreatic)	14q11.2
16874339	-0.888007	1.85062	8.19919	7.31118	NM_006270	RRAS	related RAS viral (r-ras) oncogene homolog	19q13.33
17011939	-0.889442	1.85246	3.91959	3.03015	NM_001010919	FAM26F	family with sequence similarity 26, member F	6q22.1
16711280	-0.889499	1.85253	8.03626	7.14676	NM_001160124	KLF6	Kruppel-like factor 6	10p15
17077502	-0.890022	1.8532	5.91847	5.02845	NM_014729	TOX	thymocyte selection-associated high mobility group box	8q12.1
16663514	-0.890083	1.85328	8.93017	8.04008	NM_001255	CDC20	cell division cycle 20	1p34.1
16760257	-0.890808	1.85421	8.32964	7.43883	NM_000552	VWF	von Willebrand factor	12p13.3
17056861	-0.890902	1.85434	4.61354	3.72264	NM_001635	AMPH	amphiphysin	7p14-p13
16826010	-0.894238	1.85863	5.59638	4.70214	NM_005205	COX6A2	cytochrome c oxidase subunit VIa polypeptide 2	16p11.12
16751491	-0.895462	1.86021	5.67713	4.78167	NM_005556	KRT7	keratin 7, type II	12q13.13
16865737	-0.895752	1.86058	9.75987	8.86411	NM_001012478	U2AF2	U2 small nuclear RNA auxiliary factor 2	19q13.42
16819229	-0.89679	1.86192	3.66888	2.77209	NR_036677	MT1JP	metallothionein 1J, pseudogene	16q13
16714294	-0.899107	1.86491	4.71935	3.82024	NM_001143974	ASAH2	N-acylsphingosine amidohydrolase (non-lysosomal ceramidase) 2	10q11.21
17060442	-0.901009	1.86737	6.49913	5.59812	NR_029498	MIR25	microRNA 25	7q22.1
16695791	-0.901189	1.8676	6.03506	5.13387	NM_001195303	RGS5	regulator of G-protein signaling 5	1q23.1
17011771	-0.901739	1.86832	4.76014	3.8584	NM_001033564	FAM229B	family with sequence similarity 229, member B	6q21
16664078	-0.902137	1.86883	6.99929	6.09715	NM_025077	TOE1	target of EGR1, member 1 (nuclear)	1p33
17005865	-0.90365	1.87079	11.2345	10.3309	NM_003521	HIST1H2BM	histone cluster 1, H2bm	6p22.1
17058445	-0.904121	1.8714	3.69404	2.78992	NM_001281450	TRIM50	tripartite motif containing 50	7q11.23
16924349	-0.905874	1.87368	3.63416	2.72829	NM_002772	TMPRSS15	transmembrane protease, serine 15	21q21.1
16984294	-0.907022	1.87517	5.51063	4.60361	NM_032587	CARD6	caspase recruitment domain family, member 6	5p13.1
16792211	-0.907784	1.87616	7.61638	6.70859	NM_175060	CLEC14A	C-type lectin domain family 14, member A	14q21.1
17056291	-0.90823	1.87674	6.68388	5.77565	NM_001145513	SCRN1	secernin 1	7p14.3
16798438	-0.909511	1.87841	2.60451	1.695	NR_003362	SNORD115-48	small nucleolar RNA, C/D box 115-48	15q11.2
17009193	-0.911038	1.8804	8.33909	7.42805	NM_001078175	SLC29A1	solute carrier family 29 (equilibrative nucleoside transporter), member 1	6p21.1
17103993	-0.911043	1.8804	7.42607	6.51502	NM_058163	TSR2	TSR2, 20S rRNA accumulation, homolog (S. cerevisiae)	Xp11.22
16797427	-0.911237	1.88066	2.60624	1.695	OTTHUMT00000325967	IGHD2-8	immunoglobulin heavy diversity 2-8	14q32.33
17107816	-0.911237	1.88066	4.30169	3.39045	NM_033085	FATE1	fetal and adult testis expressed 1	Xq28
16671144	-0.911238	1.88066	4.20112	3.28988	NM_176823	S100A7A	S100 calcium binding protein A7A	1q21.3
16797371	-0.911238	1.88066	4.84072	3.92948	AF067420	IGHA1	immunoglobulin heavy constant alpha 1	14q32.33
16981115	-0.911238	1.88066	3.21886	2.30762	NM_032136	TKTL2	transketolase-like 2	4q32.2
16721280	-0.91302	1.88298	4.73896	3.82594	NM_001199573	TRIM22	tripartite motif containing 22	11p15
17000294	-0.917789	1.88922	8.78205	7.86426	NM_006805	HNRNPA0	heterogeneous nuclear ribonucleoprotein A0	5q31
16788691	-0.917836	1.88928	3.92706	3.00922	NR_003218	SNORD114-25	small nucleolar RNA, C/D box 114-25	14q32
16978354	-0.918725	1.89044	4.86103	3.9423	NM_001159694	EMCN	endomucin	4q24
16682835	-0.922935	1.89597	6.67304	5.7501	NM_024544	MUL1	mitochondrial E3 ubiquitin protein ligase 1	1p36.12
17016496	-0.924467	1.89798	5.83357	4.90911	NM_003510	HIST1H2AK	histone cluster 1, H2ak	6p22.1
16663284	-0.926044	1.90006	3.32497	2.39893	ENST00000462063	CCDC30	coiled-coil domain containing 30	1p34.2
17117794	-0.926181	1.90024	3.1661	2.23992	XR_109479	C18orf12	chromosome 18 open reading frame 12	18q21.1
16823279	-0.928134	1.90281	6.27748	5.34935	NR_123723	MMP25-AS1	MMP25 antisense RNA 1	16p13.3
17065780	-0.928901	1.90383	3.9507	3.0218	NM_001308093	GATA4	GATA binding protein 4	8p23.1-p22
17002667	-0.930486	1.90592	5.47807	4.54758	NM_001129891	FAM196B	family with sequence similarity 196, member B	5q35.1
16725041	-0.931174	1.90683	7.08136	6.15019	NM_001142703	FAM111B	family with sequence similarity 111, member B	11q12.1
16966240	-0.93132	1.90702	4.72109	3.78977	NM_017581	CHRNA9	cholinergic receptor, nicotinic alpha 9	4p14
16780929	-0.935554	1.91262	7.14972	6.21417	NM_001303110	COL4A1	collagen, type IV, alpha 1	13q34
16850428	-0.938221	1.91616	2.93105	1.99283	NR_033770	ROCK1P1	Rho-associated, coiled-coil containing protein kinase 1 pseudogene 1	18p11.32
17015814	-0.940931	1.91977	4.5765	3.63557	NR_120502	JARID2-AS1	JARID2 antisense RNA 1	6p22.3
16742106	-0.942283	1.92157	4.76046	3.81818	NM_005472	KCNE3	potassium channel, voltage gated subfamily E regulatory beta subunit 3	11q13.4
16804062	-0.943917	1.92374	5.92554	4.98162	NM_001144903	TM6SF1	transmembrane 6 superfamily member 1	15q24-q26
16900591	-0.944093	1.92398	6.96547	6.02138	NM_001142292	LMAN2L	lectin, mannose-binding 2-like	2q11.2
17005138	-0.944562	1.9246	8.02873	7.08417	NM_006366	CAP2	CAP, adenylate cyclase-associated protein, 2 (yeast)	6p22.3
16794263	-0.945714	1.92614	4.13789	3.19218	NM_001271507	CCDC177	coiled-coil domain containing 177	14q24.1
17006554	-0.947027	1.9279	4.03236	3.08533	ENST00000548049	PSORS1C1	psoriasis susceptibility 1 candidate 1	6p21.3
16966708	-0.947886	1.92904	3.98733	3.03944	NR_125363	USP46-AS1	USP46 antisense RNA 1	4q12
16903491	-0.9496	1.93134	7.35793	6.40833	NM_001254738	RND3	Rho family GTPase 3	2q23.3
16788703	-0.950212	1.93216	4.76751	3.8173	NR_003224	SNORD114-31	small nucleolar RNA, C/D box 114-31	14q32
16749583	-0.95265	1.93542	5.41018	4.45753	NM_001271783	FAR2	fatty acyl-CoA reductase 2	12p11.22
17071265	-0.952927	1.9358	6.29123	5.33831	NM_001145860	POP1	POP1 homolog, ribonuclease P/MRP subunit	8q22.1
16670774	-0.955663	1.93947	6.03319	5.07753	NM_001135636	PIP5K1A	phosphatidylinositol-4-phosphate 5-kinase, type I, alpha	1q21.3
16757178	-0.955664	1.93947	2.82256	1.8669	ENST00000261733	ALDH2	aldehyde dehydrogenase 2 family (mitochondrial)	12q24.2
16798284	-0.955664	1.93947	3.69832	2.74266	AF400493	SNRPN	small nuclear ribonucleoprotein polypeptide N	15q11.2
16826534	-0.955664	1.93947	2.18776	1.23209	NM_001207030	LOC643802	u3 small nucleolar ribonucleoprotein protein MPP10-like	16q12.2
16991249	-0.955664	1.93947	4.40492	3.44925	NR_109873	CTB-113P19.1	uncharacterized LOC101927096	5q33.1
16696425	-0.956841	1.94106	4.94985	3.99301	NM_001297562	TNFSF4	tumor necrosis factor (ligand) superfamily, member 4	1q25
16851081	-0.957094	1.9414	8.42863	7.47154	NM_001303524	TUBB6	tubulin, beta 6 class V	18p11.21
16754373	-0.959155	1.94417	7.89379	6.93463	NM_006851	GLIPR1	GLI pathogenesis-related 1	12q21.2
16805422	-0.962642	1.94888	6.41236	5.44972	NM_001145155	NR2F2	nuclear receptor subfamily 2, group F, member 2	15q26
16919158	-0.962659	1.9489	8.67895	7.71629	NM_004613	TGM2	transglutaminase 2	20q12
16847730	-0.963345	1.94983	4.13521	3.17186	NM_000334	SCN4A	sodium channel, voltage gated, type IV alpha subunit	17q23.3
16792454	-0.963934	1.95062	3.8683	2.90437	NR_037503	MIR548Y	microRNA 548y	14q21.3
16911493	-0.963934	1.95062	6.25523	5.2913	NM_018327	SPTLC3	serine palmitoyltransferase, long chain base subunit 3	20p12.1
17043283	-0.967369	1.95527	5.06294	4.09557	NR_126168	LOC221946	uncharacterized LOC221946	7p22.2
17075060	-0.969854	1.95864	6.23381	5.26395	NR_036103	MIR548V	microRNA 548v	8p22
16889636	-0.970386	1.95936	9.15077	8.18039	NM_001204	BMPR2	bone morphogenetic protein receptor type II	2q33-q34
16788612	-0.972326	1.962	4.34192	3.36959	NR_003236	SNORD113-8	small nucleolar RNA, C/D box 113-8	14q32.31
16737093	-0.973854	1.96408	3.42707	2.45322	NR_120526	LOC100506675	uncharacterized LOC100506675	11p13
16836528	-0.975258	1.96599	6.12075	5.1455	NM_001005404	YPEL2	yippee like 2	17q22
17020044	-0.975544	1.96638	8.05013	7.07458	NM_012288	TRAM2	translocation associated membrane protein 2	6p21.1-p12
16986409	-0.975938	1.96692	7.92193	6.94599	NM_001311313	F2R	coagulation factor II (thrombin) receptor	5q13
17051553	-0.978546	1.97048	6.78468	5.80614	NM_001163446	CPA4	carboxypeptidase A4	7q32
16847878	-0.982305	1.97562	4.53557	3.55327	NR_024386	PLEKHM1P	pleckstrin homology domain containing, family M (with RUN domain) member 1 pseudogene	17q24.1
16782187	-0.983102	1.97671	7.92607	6.94297	NM_004995	MMP14	matrix metallopeptidase 14 (membrane-inserted)	14q11.2
16879067	-0.98547	1.97996	9.52015	8.53468	NM_016441	CRIM1	cysteine rich transmembrane BMP regulator 1 (chordin-like)	2p21
17104098	-0.986401	1.98124	4.33698	3.35058	NM_207339	PAGE2	P antigen family, member 2 (prostate associated)	Xp11.21
17090957	-0.988235	1.98376	6.42143	5.4332	NM_000093	COL5A1	collagen, type V, alpha 1	9q34.2-q34.3
17023707	-0.988391	1.98397	3.91029	2.9219	NM_004666	VNN1	vanin 1	6q23-q24
17052598	-0.988391	1.98397	3.08553	2.09714	OTTHUMT00000351226	TRBV5-1	T cell receptor beta variable 5-1	7q34
17117567	-0.989601	1.98564	4.51783	3.52823	NM_001177984	SCN8A	sodium channel, voltage gated, type VIII alpha subunit	12q13
17104832	-0.991079	1.98767	5.70266	4.71158	NM_001013627	NHSL2	NHS-like 2	Xq13.1
16920047	-0.991837	1.98872	5.21596	4.22412	NM_020820	PREX1	phosphatidylinositol-3,4,5-trisphosphate-dependent Rac exchange factor 1	20q13.13
17112799	-0.992403	1.9895	4.95987	3.96747	NM_001282231	ARMCX2	armadillo repeat containing, X-linked 2	Xq22.1
17108617	-0.992743	1.98996	5.40706	4.41431	XM_011531154	IL9R	interleukin 9 receptor	Xq28 and Yq12
16988423	-0.993317	1.99076	4.55683	3.56352	NM_001300783	PRR16	proline rich 16	5q23.1
16856350	-0.993405	1.99088	8.99855	8.00514	NM_001303499	CNN2	calponin 2	19p13.3
17001349	-0.999269	1.99899	3.26087	2.2616	NM_003122	SPINK1	serine peptidase inhibitor, Kazal type 1	5q32
17109326	-1.00015	2.0002	4.70439	3.70424	NM_020665	TMEM27	transmembrane protein 27	Xp22
16854360	-1.00045	2.00062	6.0026	5.00215	NM_001308225	ZNF521	zinc finger protein 521	18q11.2
16870879	-1.00073	2.00101	2.46827	1.46754	NM_001080409	ZNF99	zinc finger protein 99	19p12
17016499	-1.00305	2.00423	8.87668	7.87363	NM_005322	HIST1H1B	histone cluster 1, H1b	6p22.1
17052937	-1.00343	2.00476	5.64302	4.63959	NM_001005287	OR2A1	olfactory receptor, family 2, subfamily A, member 1	7q35
16935228	-1.00671	2.00932	6.22793	5.22122	NM_002608	PDGFB	platelet-derived growth factor beta polypeptide	22q13.1
16916270	-1.00772	2.01073	5.85031	4.84259	ENST00000299468	PCMTD2	protein-L-isoaspartate (D-aspartate) O-methyltransferase domain containing 2	20q13.33
16764791	-1.01042	2.0145	6.3766	5.36618	NM_001081492	KRT80	keratin 80, type II	12q13.13
16860168	-1.01217	2.01695	5.84705	4.83488	NM_133473	ZNF431	zinc finger protein 431	19p12
16843417	-1.01433	2.01996	4.75186	3.73753	NM_001289009	SLFN12	schlafen family member 12	17q12
17114766	-1.01433	2.01996	3.1313	2.11697	NR_030592	MIR888	microRNA 888	Xq27.3
16747184	-1.02674	2.03742	6.17817	5.15143	NM_001769	CD9	CD9 molecule	12p13.3
16788570	-1.02808	2.0393	4.49979	3.47171	NR_003229	SNORD113-1	small nucleolar RNA, C/D box 113-1	14q32.31
16870956	-1.03017	2.04227	2.90882	1.87865	NM_001300951	ZNF91	zinc finger protein 91	19p12
16965377	-1.03017	2.04227	5.54271	4.51254	NM_001289135	SLIT2	slit guidance ligand 2	4p15.2
16853001	-1.03017	2.04227	4.11252	3.08235	NR_126336	LOC101927481	uncharacterized LOC101927481	18q22.2
16897859	-1.03274	2.04591	4.39919	3.36645	NR_126406	MIR217HG	MIR217 host gene	2p16.1
16828550	-1.03313	2.04647	5.34367	4.31054	NM_199355	ADAMTS18	ADAM metallopeptidase with thrombospondin type 1 motif 18	16q23
16788667	-1.03393	2.04759	4.32396	3.29004	NR_003209	SNORD114-16	small nucleolar RNA, C/D box 114-16	14q32
17050126	-1.03641	2.05112	4.01865	2.98224	XR_956035	LOC340340	uncharacterized LOC340340	7q22.3
16705329	-1.03734	2.05244	6.13248	5.09514	NM_001256267	MYPN	myopalladin	10q21.3
16914191	-1.03993	2.05613	3.74713	2.7072	NM_003008	SEMG2	semenogelin II	20q12-q13.1
16788735	-1.04413	2.06213	2.858	1.81386	NR_030175	MIR495	microRNA 495	14q32.31
16970762	-1.04625	2.06515	7.28086	6.23461	NM_020815	PCDH10	protocadherin 10	4q28.3
17020995	-1.04626	2.06517	6.51736	5.47109	NM_000863	HTR1B	5-hydroxytryptamine (serotonin) receptor 1B, G protein-coupled	6q13
16847841	-1.04721	2.06652	8.1273	7.0801	NM_022739	SMURF2	SMAD specific E3 ubiquitin protein ligase 2	17q22-q23
16787597	-1.04756	2.06703	4.91422	3.86666	NM_024832	RIN3	Ras and Rab interactor 3	14q32.12
16780909	-1.04788	2.06749	5.35606	4.30818	NR_047700	MYO16-AS1	MYO16 antisense RNA 1	13q33.3
16900875	-1.05181	2.07313	4.79179	3.73998	NM_001160154	MGAT4A	mannosyl (alpha-1,3-)-glycoprotein beta-1,4-N-acetylglucosaminyltransferase, isozyme A	2q12
17015207	-1.0576	2.08146	6.90169	5.84409	NM_183373	PXDC1	PX domain containing 1	6p25.2
16956792	-1.06286	2.08907	6.7965	5.73364	NM_015429	ABI3BP	ABI family, member 3 (NESH) binding protein	3q12
16735557	-1.06557	2.093	4.40735	3.34179	NM_001170690	SCUBE2	signal peptide, CUB domain, EGF-like 2	11p15.3
16898840	-1.06573	2.09323	3.85778	2.79205	NM_001004311	FIGLA	folliculogenesis specific bHLH transcription factor	2p13.3
16819623	-1.06658	2.09446	7.23239	6.16581	NM_001278081	LOC388282	uncharacterized LOC388282	16q13
16672583	-1.06877	2.09764	8.63075	7.56199	NM_001297576	PEA15	phosphoprotein enriched in astrocytes 15	1q21.1
16866036	-1.06883	2.09773	5.64038	4.57155	NM_001023561	ZNF749	zinc finger protein 749	19q13.43
16865054	-1.06885	2.09776	3.85431	2.78546	NR_030198	MIR520C	microRNA 520c	19q13.42
16819217	-1.07599	2.10817	5.93599	4.86	NM_175617	MT1E	metallothionein 1E	16q13
17102658	-1.07709	2.10978	4.17831	3.10122	NR_110386	LOC101927476	uncharacterized LOC101927476	Xp11.4
16852617	-1.07709	2.10978	2.94962	1.87252	NR_132963	SNORA108	small nucleolar RNA, H/ACA box 108	18q21.32
17061210	-1.0784	2.11169	4.53167	3.45327	NR_003561	DPY19L2P2	DPY19L2 pseudogene 2	7q22.1
16728539	-1.08003	2.11408	5.97753	4.89751	NM_001300926	RNF121	ring finger protein 121	11q13.4
16848793	-1.08408	2.12003	6.99324	5.90915	NM_001126121	SLC25A19	solute carrier family 25 (mitochondrial thiamine pyrophosphate carrier), member 19	17q25.3
16754880	-1.08539	2.12195	4.97269	3.8873	NM_006982	ALX1	ALX homeobox 1	12q21.31
16893164	-1.09137	2.13077	4.37645	3.28507	NR_037808	LOC150935	uncharacterized LOC150935	2q37.3
17079317	-1.09301	2.13318	6.71682	5.62381	NM_001135733	TP53INP1	tumor protein p53 inducible nuclear protein 1	8q22
17005603	-1.09827	2.14098	4.74366	3.64539	NM_003525	HIST1H2BI	histone cluster 1, H2bi	6p22.2
16737200	-1.1081	2.15562	7.52916	6.42106	NM_000611	CD59	CD59 molecule, complement regulatory protein	11p13
16671874	-1.10881	2.15668	6.36338	5.25457	NM_152280	SYT11	synaptotagmin XI	1q21.2
16990267	-1.11633	2.16795	3.46804	2.35171	NM_015669	PCDHB5	protocadherin beta 5	5q31
16677071	-1.11733	2.16945	4.85776	3.74043	NM_019605	SERTAD4	SERTA domain containing 4	1q32.1-q41
16958335	-1.11903	2.17201	3.3326	2.21356	NM_017578	ROPN1	rhophilin associated tail protein 1	3q21.1
16843156	-1.11966	2.17296	4.03663	2.91696	ENST00000580156	OMG	oligodendrocyte myelin glycoprotein	17q11.2
16968878	-1.12035	2.174	8.33053	7.21019	NM_007351	MMRN1	multimerin 1	4q22
16902933	-1.12722	2.18437	6.78123	5.65402	NM_001077427	LYPD1	LY6/PLAUR domain containing 1	2q21.2
16854437	-1.12921	2.18738	5.94387	4.81467	NM_001308176	CDH2	cadherin 2, type 1, N-cadherin (neuronal)	18q11.2
17111114	-1.13328	2.19356	3.42048	2.28721	NM_001009616	SPANXN5	SPANX family, member N5	Xp11.22
16929562	-1.13473	2.19578	7.40822	6.27349	NM_002133	HMOX1	heme oxygenase 1	22q13.1
16785127	-1.13593	2.1976	8.76058	7.62465	NM_020663	RHOJ	ras homolog family member J	14q23.2
16705011	-1.13868	2.20179	6.5192	5.38052	NM_012242	DKK1	dickkopf WNT signaling pathway inhibitor 1	10q11.2
16788628	-1.14194	2.20677	3.82619	2.68425	NR_003198	SNORD114-6	small nucleolar RNA, C/D box 114-6	14q32
16667530	-1.14478	2.21112	7.56471	6.41993	NM_017734	PALMD	palmdelphin	1p21.2
17058142	-1.14745	2.21522	5.45062	4.30317	NM_015852	ZNF117	zinc finger protein 117	7q11.21
16853399	-1.14853	2.21688	5.71303	4.5645	NM_130386	COLEC12	collectin sub-family member 12	18p11.32
16667760	-1.15145	2.22136	6.82583	5.67439	NM_001400	S1PR1	sphingosine-1-phosphate receptor 1	1p21
16712076	-1.15382	2.22502	6.92278	5.76896	NM_001010924	FAM171A1	family with sequence similarity 171, member A1	10p13
17009247	-1.16196	2.23761	3.90883	2.74688	NM_145026	SPATS1	spermatogenesis associated, serine-rich 1	6p21.1
16997676	-1.16918	2.24884	5.86276	4.69358	NM_001190470	MTRNR2L2	MT-RNR2-like 2	5q14.1
17052881	-1.17057	2.251	3.77681	2.60624	NM_001004685	OR2F2	olfactory receptor, family 2, subfamily F, member 2	7q35
17016369	-1.17844	2.26332	4.91869	3.74025	NM_021062	HIST1H2BB	histone cluster 1, H2bb	6p21.3
17101698	-1.18018	2.26605	6.10307	4.92289	NM_001721	BMX	BMX non-receptor tyrosine kinase	Xp22.2
16889879	-1.18367	2.27153	6.54671	5.36304	NM_003872	NRP2	neuropilin 2	2q33.3
16683264	-1.18508	2.27376	6.24063	5.05555	NM_000864	HTR1D	5-hydroxytryptamine (serotonin) receptor 1D, G protein-coupled	1p36.3-p34.3
16922063	-1.18946	2.28067	3.19265	2.00319	NM_181600	KRTAP13-4	keratin associated protein 13-4	21q22.1
16925602	-1.19184	2.28444	6.33958	5.14774	NM_001136154	ERG	v-ets avian erythroblastosis virus E26 oncogene homolog	21q22.3
16722162	-1.19798	2.29418	7.28737	6.08939	NM_018222	PARVA	parvin, alpha	11p15.3
16976211	-1.20102	2.29902	8.59621	7.39519	NM_001253835	IGFBP7	insulin like growth factor binding protein 7	4q12
16815310	-1.21541	2.32206	9.25174	8.03634	NM_016639	TNFRSF12A	tumor necrosis factor receptor superfamily, member 12A	16p13.3
16979985	-1.2191	2.32801	6.48217	5.26307	NM_032623	MGARP	mitochondria localized glutamic acid rich protein	4q31.1
16684310	-1.22275	2.33391	7.12486	5.9021	NM_006762	LAPTM5	lysosomal protein transmembrane 5	1p34
17069728	-1.22822	2.34277	5.9536	4.72538	NM_024870	PREX2	phosphatidylinositol-3,4,5-trisphosphate-dependent Rac exchange factor 2	8q13.2
16667702	-1.23158	2.34825	5.82469	4.59311	NM_001078	VCAM1	vascular cell adhesion molecule 1	1p32-p31
17112469	-1.2374	2.35773	2.58486	1.34746	NR_031690	MIR548I4	microRNA 548i-4	Xq21.1
17005197	-1.23781	2.3584	6.21619	4.97838	NM_182757	RNF144B	ring finger protein 144B	6p22.3
16801925	-1.24292	2.36677	4.58278	3.33986	NM_203373	FBXL22	F-box and leucine-rich repeat protein 22	15q22.31
16944344	-1.24612	2.37203	5.89895	4.65283	NM_020754	ARHGAP31	Rho GTPase activating protein 31	3q13.33
16949759	-1.24624	2.37222	6.97805	5.73181	NM_005524	HES1	hes family bHLH transcription factor 1	3q28-q29
17063005	-1.25364	2.38441	5.86937	4.61574	NM_001105543	PLXNA4	plexin A4	7q32.3
16947357	-1.25653	2.3892	7.57714	6.32061	NM_002852	PTX3	pentraxin 3, long	3q25
17098594	-1.25813	2.39186	10.0119	8.75375	NM_000118	ENG	endoglin	9q34.11
16947605	-1.26281	2.39962	4.94767	3.68486	NR_029525	MIR16-2	microRNA 16-2	3q25.33
16729128	-1.2708	2.41295	8.41165	7.14085	NM_001207014	SERPINH1	serpin peptidase inhibitor, clade H (heat shock protein 47), member 1, (collagen binding protein 1)	11q13.5
16947904	-1.27312	2.41683	7.30849	6.03537	NM_001145097	SKIL	SKI-like proto-oncogene	3q26
16847760	-1.28025	2.42881	7.75613	6.47588	NM_000873	ICAM2	intercellular adhesion molecule 2	17q23.3
17022754	-1.28084	2.4298	7.79511	6.51427	NM_001105206	LAMA4	laminin, alpha 4	6q21
16788661	-1.28353	2.43434	3.71026	2.42673	NR_003206	SNORD114-13	small nucleolar RNA, C/D box 114-13	14q32
17013851	-1.28555	2.43775	7.28592	6.00037	NM_025107	MYCT1	myc target 1	6q25.2
16709936	-1.28923	2.44398	6.62055	5.33132	NM_001030059	PLPP4	phospholipid phosphatase 4	10q26.12
17049676	-1.29421	2.45243	10.0313	8.73713	NM_000602	SERPINE1	serpin peptidase inhibitor, clade E (nexin, plasminogen activator inhibitor type 1), member 1	7q22.1
17020057	-1.29954	2.4615	3.9282	2.62866	NR_033760	GSTA7P	glutathione S-transferase alpha 7, pseudogene	6p12.2
17052625	-1.30751	2.47514	4.3048	2.99729	OTTHUMT00000352499	TRBV24-1	T cell receptor beta variable 24-1	7q34
17111963	-1.31214	2.4831	5.4159	4.10376	XR_921453	LOC100129291	uncharacterized protein CXorf49-like	Xq13.1
16836624	-1.32801	2.51056	7.97308	6.64507	NR_029493	MIR21	microRNA 21	17q23.1
16790614	-1.33501	2.52277	7.42636	6.09136	NM_001289097	AJUBA	ajuba LIM protein	14q11.2
16902813	-1.3544	2.5569	4.77739	3.42299	NM_001277406	POTEI	POTE ankyrin domain family, member I	2q21.1
17012148	-1.35505	2.55805	9.33254	7.9775	NM_000165	GJA1	gap junction protein alpha 1	6q22.31
17005600	-1.37728	2.59777	5.92733	4.55005	NM_003524	HIST1H2BH	histone cluster 1, H2bh	6p22.2
16835158	-1.38492	2.61157	7.45579	6.07087	NM_000212	ITGB3	integrin beta 3	17q21.32
16980284	-1.39254	2.6254	6.41601	5.02348	NR_037595	HHIP-AS1	HHIP antisense RNA 1	4q31.21
16845158	-1.40579	2.64962	8.48171	7.07593	NM_012232	PTRF	polymerase I and transcript release factor	17q21.2
16968213	-1.41129	2.65974	7.70048	6.2892	NM_005139	ANXA3	annexin A3	4q21.21
17012047	-1.41267	2.6623	6.67809	5.26541	NM_173674	DCBLD1	discoidin, CUB and LCCL domain containing 1	6q22.1
16819794	-1.4164	2.66919	9.37284	7.95644	NM_001795	CDH5	cadherin 5, type 2 (vascular endothelium)	16q22.1
16768923	-1.42179	2.67917	5.66682	4.24504	NR_033801	SLC9A7P1	solute carrier family 9, subfamily A (NHE7, cation proton antiporter 7), member 7 pseudogene 1	12q23.1
17001927	-1.42292	2.68127	7.39179	5.96887	NM_001309443	SPARC	secreted protein, acidic, cysteine-rich (osteonectin)	5q31.3-q32
17051626	-1.44089	2.71488	6.81532	5.37443	NM_001253900	MEST	mesoderm specific transcript	7q32
17074848	-1.44604	2.72458	5.60841	4.16237	NM_001164271	DLC1	DLC1 Rho GTPase activating protein	8p22
16988441	-1.45581	2.7431	3.0954	1.63959	NR_104999	LOC102467226	uncharacterized LOC102467226	5q23.1
16960844	-1.49366	2.81603	6.31795	4.82429	NM_001167911	VEPH1	ventricular zone expressed PH domain containing 1	3q24-q25
16949792	-1.53398	2.89583	7.2102	5.67622	NM_153690	FAM43A	family with sequence similarity 43, member A	3q29
16995645	-1.53424	2.89635	6.13847	4.60424	NM_001244871	DAB2	Dab, mitogen-responsive phosphoprotein, homolog 2 (Drosophila)	5p13.1
17108003	-1.56054	2.94965	9.07639	7.51585	NM_001711	BGN	biglycan	Xq28
16799289	-1.56724	2.96336	5.46768	3.90044	NM_001302797	C15orf54	chromosome 15 open reading frame 54	15q14
17088527	-1.57248	2.97415	6.35228	4.7798	NM_003266	TLR4	toll-like receptor 4	9q33.1
16688799	-1.59001	3.01051	8.35756	6.76755	NM_022159	ADGRL4	adhesion G protein-coupled receptor L4	1p33-p32
17112849	-1.59851	3.0283	3.63628	2.03777	NM_001006938	TCEAL6	transcription elongation factor A (SII)-like 6	Xq22.1
16687847	-1.61069	3.05398	5.34056	3.72987	NM_002353	TACSTD2	tumor-associated calcium signal transducer 2	1p32
17117695	-1.62434	3.08302	5.46439	3.84005	XM_011522866	CDYL2	chromodomain protein, Y-like 2	16q23.2
16960149	-1.62819	3.09124	6.55985	4.93166	NM_001128304	PLSCR4	phospholipid scramblase 4	3q24
16883690	-1.6334	3.10244	6.28923	4.65582	NM_001282408	IL1RL1	interleukin 1 receptor-like 1	2q12
16683377	-1.64179	3.12052	8.11229	6.47051	NM_002167	ID3	inhibitor of DNA binding 3, dominant negative helix-loop-helix protein	1p36.13-p36.12
16748590	-1.67284	3.18843	6.84367	5.17082	NM_001423	EMP1	epithelial membrane protein 1	12p12.3
16666738	-1.71415	3.28104	9.1326	7.41845	NM_001554	CYR61	cysteine-rich, angiogenic inducer, 61	1p22.3
17016503	-1.75417	3.37332	10.1473	8.39312	NM_003533	HIST1H3I	histone cluster 1, H3i	6p22.1
16819082	-1.7802	3.43474	7.87501	6.09481	NM_017839	LPCAT2	lysophosphatidylcholine acyltransferase 2	16q12.2
16989736	-1.9056	3.74666	7.31825	5.41264	NM_001964	EGR1	early growth response 1	5q31.1
16833204	-1.98708	3.96434	6.69018	4.7031	NM_002982	CCL2	chemokine (C-C motif) ligand 2	17q11.2-q12
16761811	-2.00682	4.01894	7.16652	5.1597	NM_021071	ART4	ADP-ribosyltransferase 4 (Dombrock blood group)	12p13-p12
16679773	-2.01768	4.04931	4.33276	2.31508	NM_001258284	OR2L5	olfactory receptor, family 2, subfamily L, member 5	1q44
16819064	-2.03122	4.0875	8.89236	6.86114	NM_001127891	MMP2	matrix metallopeptidase 2	16q12.2
16788657	-2.11531	4.33282	4.54858	2.43327	NR_003204	SNORD114-11	small nucleolar RNA, C/D box 114-11	14q32
16793129	-2.28838	4.88506	6.87033	4.58195	NM_001202	BMP4	bone morphogenetic protein 4	14q22-q23
16799315	-2.37138	5.17435	11.6342	9.26287	NM_003246	THBS1	thrombospondin 1	15q15
17004903	-2.39391	5.2558	9.5822	7.18828	NM_001168319	EDN1	endothelin 1	6p24.1
17023646	-2.71935	6.58575	10.796	8.07666	NM_001901	CTGF	connective tissue growth factor	6q23.1
17016403	-2.84827	7.20135	5.30845	2.46019	NM_003534	HIST1H3G	histone cluster 1, H3g	6p22.2
16976599	-3.5681	11.8605	6.72551	3.15741	NM_014465	SULT1B1	sulfotransferase family 1B member 1	4q13.3
16976615	-3.69438	12.9455	7.07613	3.38176	NM_005420	SULT1E1	sulfotransferase family 1E member 1	4q13.1
16971102	-3.78022	13.7391	9.19178	5.41157	NM_022475	HHIP	hedgehog interacting protein	4q28-q32
16716478	-4.61787	24.5538	10.0029	5.38498	NM_014391	ANKRD1	ankyrin repeat domain 1 (cardiac muscle)	10q23.31
